# Supplementary material for: Airway immune signatures of protection and disease progression in recent human tuberculosis household contacts
Source: Nat Immunol. 2026 Jun 24;27(8):1577–89. doi: 10.1038/s41590-026-02544-0 (PMC13414559; doi:10.1038/s41590-026-02544-0)
Supplement: Supplementary file 3 — Supplementary Table 1. Details of study participants and samples obtained. a, All TB household contacts, including progressors. b, All patients with TB. c, Full details on progressing contacts. Supplementary Table 2. Lists of genes in the hierarchically clustered heat map of whole BAL bulk RNA-seq data in Extended Data Fig. 2a. Supplementary Table 3. Lists of genes in the k-means clusters of whole BAL bulk RNA-seq differential expression analysis in Extended Data Fig. 2b. Supplementary Table 4. Details of scRNA-seq cluster annotations. Supplementary Table 5. Numbers and proportions of scRNA-seq clusters per sample. Supplementary Table 6. Lists of DEGs in scRNA-seq BAL leukocyte populations from neutrophil-high compared with neutrophil-low patients with TB and progressors (accompanies Figs. 4 and 6). Supplementary Table 7. Lists of DEGs in scRNA-seq BAL leukocyte populations from comparisons between subgroups of nonprogressor and progressor contacts (accompanies Fig. 7). Supplementary Table 8. Details of flow cytometry antibodies used in the study. [file 41590_2026_2544_MOESM3_ESM.xlsx]

## Sheet: Table 1a All contacts
Contact ID	TB index case		Contacts of pulmonary TB patients											Contact IGRA status		Contact PET-CT status LN			Contact PET-CT status lung			Contact data acquired at baseline				Contact data acquired at follow-up				Contact data acquired at progression
	Index case ID	Index Mtb lineage	Sex	Current tobacco smoking	Age	Ethnicity	Co-morbidity	Respiratory symptoms	BAL viral PCR	BAL other bacterial culture	CRP mg/L	Outlier/exclusion status	Analysis group	Baseline	Follow-up	Baseline	Follow-up	Progression	Baseline	Follow-up	Progression	Flow cytometry (pan-immune)	Flow cytometry (T cell focused)	Bulk RNA-seq	scRNA-seq	Flow cytometry (pan-immune)	Flow cytometry (T cell focused)	Bulk RNA-seq	scRNA-seq	Flow cytometry (pan-immune)	Flow cytometry (T cell focused)	Bulk RNA-seq	scRNA-seq
115	1030	4	F	No	40	Other White	None	None	None	None	<5	None	IGRA-ve PET-ve	IGRA-ve	IGRA-ve	PET-ve	no PET	N/A	PET-ve	no PET	N/A	Yes	Yes	Yes	Yes	No BAL				N/A
128	1051	1	F	No	21	Other Asian	Asthma	None	None	None	<5	None	IGRA-ve PET-ve	IGRA-ve	IGRA-ve	PET-ve	PET-ve	N/A	PET-ve	PET-ve	N/A	Yes	Yes	Yes	Yes	No BAL				N/A
134	1033	3	F	No	24	S. Asian	None	None	None	None	<5	None	IGRA-ve PET-ve	IGRA-ve	IGRA-ve	PET-ve	PET-ve	N/A	PET-ve	PET-ve	N/A	Yes	Yes	Yes	Yes	No BAL				N/A
135	1033	3	F	No	17	S. Asian	None	None	None	None	<5	None	IGRA-ve PET-ve	IGRA-ve	IGRA-ve	PET-ve	PET-ve	N/A	PET-ve	PET-ve	N/A	Yes	Yes	Yes	Yes	No BAL				N/A
136	1033	3	F	No	23	S. Asian	None	None	None	None	<5	None	IGRA-ve PET-ve	IGRA-ve	IGRA-ve	PET-ve	PET-ve	N/A	PET-ve	PET-ve	N/A	Yes	No	Yes	No	No BAL				N/A
142	137	2	M	No	32	Other Asian	None	None	None	Staphylococcus aureus+ (b)	<5	None	IGRA-ve PET-ve	IGRA-ve	IGRA-ve	PET-ve	PET-ve	N/A	PET-ve	PET-ve	N/A	Yes	Yes	Yes	Yes	No BAL				N/A
154	1071	No data	M	No	23	African	None	None	None	None	<5	None	IGRA-ve PET-ve	IGRA-ve	IGRA-ve	PET-ve	PET-ve	N/A	PET-ve	PET-ve	N/A	Yes	Yes	Yes	Yes	No BAL				N/A
220	1026	3	M	No	38	White British	Diabetes	None	None	None	<5	None	IGRA-ve PET-ve	IGRA-ve	IGRA-ve	PET-ve	no PET	N/A	PET-ve	no PET	N/A	Yes	Yes	Yes	Yes	No BAL				N/A
31	28	4	F	No	17	Other White	None	None	None	None	<5	None	IGRA-ve PET-ve	IGRA-ve	IGRA-ve	PET-ve	no PET	N/A	PET-ve	no PET	N/A	Yes	Yes	Yes	No	No BAL				N/A
37	35	3	F	No	41	S. Asian	Hypothyroidism	None	None	None	<5	None	IGRA-ve PET-ve	IGRA-ve	IGRA-ve	PET-ve	no PET	N/A	PET-ve	no PET	N/A	Yes	Yes	Yes	No	No BAL				N/A
38	35	3	M	No	26	S. Asian	None	None	None	None	<5	None	IGRA-ve PET-ve	IGRA-ve	IGRA-ve	PET-ve	no PET	N/A	PET-ve	no PET	N/A	Yes	Yes	Yes	No	No BAL				N/A
42	1010	1	F	No	20	Other Asian	None	None	None	Staphylococcus aureus+ (b)	<5	None	IGRA-ve PET-ve	IGRA-ve	IGRA-ve	PET-ve	no PET	N/A	PET-ve	no PET	N/A	Yes	Yes	Yes	No	No BAL				N/A
46	1010	1	F	No	18	Other White	None	None	None	Staphylococcus aureus+ (b)	9	None	IGRA-ve PET-ve	IGRA-ve	IGRA-ve	PET-ve	no PET	N/A	PET-ve	no PET	N/A	Yes	Yes	Yes	No	No BAL				N/A
47	43	3	M	No	29	S. Asian	None	None	None	None	No data	None	IGRA-ve PET-ve	IGRA-ve	IGRA-ve	PET-ve	no PET	N/A	PET-ve	no PET	N/A	Yes	No	Yes	No	No BAL				N/A
68	1032	1	F	No	63	Other Asian	Diabetes	None	None	None	<5	None	IGRA-ve PET-ve	IGRA-ve	IGRA-ve	PET-ve	PET-ve	N/A	PET-ve	PET-ve	N/A	Yes	No	Yes	No	No BAL				N/A
71	1014	3	F	No	38	S. Asian	Asthma	None	None	None	<5	None	IGRA-ve PET-ve	IGRA-ve	IGRA-ve	PET-ve	PET-ve	N/A	PET-ve	PET-ve	N/A	Yes	No	Yes	No	No BAL				N/A
73	67	1	F	No	58	S. Asian	Hypertension	None	None	None	<5	None	IGRA-ve PET-ve	IGRA-ve	IGRA-ve	PET-ve	no PET	N/A	PET-ve	no PET	N/A	Yes	Yes	Yes	No	No BAL				N/A
91	1020	3	M	No	20	S. Asian	None	None	None	Staphylococcus aureus++ (b+f)	<5	None	IGRA-ve PET-ve	IGRA-ve	IGRA-ve	PET-ve	PET-ve	N/A	PET-ve	PET-ve	N/A	Yes	Yes	Yes	Yes	No BAL				N/A
93	1020	3	M	No	18	S. Asian	None	None	None	None	<5	None	IGRA-ve PET-ve	IGRA-ve	IGRA-ve	PET-ve	PET-ve	N/A	PET-ve	PET-ve	N/A	Yes	Yes	Yes	Yes	No BAL				N/A
97	1027	3	F	No	44	African	None	None	SARS-CoV2 (b)	None	<5	Subclinical viral response	None	IGRA-ve	IGRA-ve	PET-ve	no PET	N/A	PET-ve	no PET	N/A	Yes	Yes	Yes	No	No BAL				N/A
110	1087	4	F	No	44	White British	None	None	None	Haemophilus influenzae ++	<5	Subclinical bacterial response	None	IGRA-ve	IGRA-ve	PET-ve	no PET	N/A	PET-ve	no PET	N/A	Yes	Yes	Yes	Yes	No BAL				N/A
34	1010	1	M	No	32	S. Asian	None	Recent shortness of breath	None	None	<5	Respiratory symptoms	None	IGRA-ve	IGRA-ve	no PET	no PET	N/A	no PET	no PET	N/A	Yes	Yes	Yes	Yes	No BAL				N/A
89	1023	4	M	No	17	Caribbean	None	Sputum, recent viral symptoms	Enterovirus/rhinovirus (b)	Staphylococcus aureus+ (b)	<5	Respiratory symptoms	None	IGRA-ve	IGRA-ve	PET-ve	PET+ve	N/A	PET-ve	PET-ve	N/A	No	Yes	Yes	Yes	No BAL				N/A
131	1051	1	M	No	24	Other Asian	None	Cough 1wk after BAL	Enterovirus/rhinovirus (b)	None	<5	Respiratory symptoms	None	IGRA-ve	IGRA-ve	PET-ve	PET-ve	N/A	PET-ve	PET-ve	N/A	Yes	Yes	Yes	Yes	No BAL				N/A
231	1019	3	M	No	58	White British	Nasal polyps	Chronic cough prior to (b)	None	None	7	Respiratory symptoms	None	IGRA-ve	IGRA-ve	PET-ve	no PET	N/A	PET-ve	no PET	N/A	Yes	Yes	Yes	Yes	No BAL				N/A
30	28	4	F	Yes	36	Other White	Breastfeeding	None	None	None	<5	Current smoker	None	IGRA-ve	IGRA-ve	no PET	no PET	N/A	no PET	no PET	N/A	Yes	Yes	Yes	No	No BAL				N/A
118	117	4	F	Yes	49	White British	None	None	None	None	<5	Current smoker	None	IGRA-ve	IGRA-ve	PET-ve	no PET	N/A	PET-ve	no PET	N/A	Yes	Yes	Yes	Yes	No BAL				N/A
98	1027	3	M	No	25	African	None	None	None	None	<5	PET-CT status unknown	None	IGRA-ve	IGRA-ve	no PET	no PET	N/A	no PET	no PET	N/A	Yes	Yes	Yes	Yes	No BAL				N/A
36	35	3	F	No	24	S. Asian	None	Viral symptoms	Enterovirus/rhinovirus (b)	None	<5	Respiratory symptoms	None	IGRA-ve	IGRA-ve	PET+ve	PET-ve	N/A	PET-ve	PET-ve	N/A	Yes	Yes	Yes	No	No BAL				N/A
189	1036	2	F	No	22	S. Asian	None	Cough	Parainfluenza 1 RNA (b)	Staphylococcus aureus+ (b)	8	Respiratory symptoms	None	IGRA-ve	IGRA-ve	PET+ve	PET-ve	N/A	PET+ve	PET-ve	N/A	Yes	Yes	Yes	Yes	No BAL				N/A
70	1014	3	M	No	39	S. Asian	None	None	None	None	<5	Unexplained PET-CT+ve	None	IGRA-ve	IGRA-ve	PET+ve	PET+ve	N/A	PET-ve	PET-ve	N/A	Yes	Yes	Yes	No	Yes	Yes	Yes	Yes	N/A
224	1079	3	M	No	41	S. Asian	Vitamin B12 deficiency	None	None	None	8	Unexplained PET-CT+ve	None	IGRA-ve	IGRA-ve	PET+ve	PET+ve	N/A	PET-ve	PET+ve	N/A	Yes	Yes	Yes	Yes	Yes	Yes	Yes	Yes	N/A
40	1035	4	M	No	55	S. Asian	Diabetes	None	None	None	<5	None	IGRA+ve PET-ve	IGRA+ve	IGRA+ve	PET-ve	PET-ve	N/A	PET-ve	PET-ve	N/A	Yes	Yes	Yes	No	No BAL				N/A
90	1020	3	M	No	25	S. Asian	None	None	None	None	<5	None	IGRA+ve PET-ve	IGRA+ve	IGRA+ve	PET-ve	PET-ve	N/A	PET-ve	PET-ve	N/A	Yes	Yes	Yes	Yes	Yes	Yes	Yes	Yes	N/A
107	1047	No data	M	No	34	S. Asian	None	None	None	Coliform - KESC group+ (f)	<5	None	IGRA+ve PET-ve	IGRA+ve	IGRA+ve	PET-ve	PET-ve	N/A	PET-ve	PET-ve	N/A	Yes	Yes	Yes	Yes	Yes	Yes	Yes	Yes	N/A
155	1071	No data	M	No	28	African	None	None	None	Staphylococcus aureus+ (f)	<5	None	IGRA+ve PET-ve	IGRA+ve	IGRA+ve	PET-ve	PET-ve	N/A	PET-ve	PET-ve	N/A	Yes	Yes	Yes	Yes	Yes	Yes	Yes	Yes	N/A
157	1071	No data	M	No	26	African	None	None	None	None	<5	None	IGRA+ve PET-ve	IGRA-ve	IGRA+ve	PET-ve	PET-ve	N/A	PET-ve	PET-ve	N/A	Yes	Yes	Yes	No	Yes	Yes	Yes	Yes	N/A
223	1079	3	F	No	39	S. Asian	Past EPTB	None	None	None	<5	None	IGRA+ve PET-ve	IGRA+ve	IGRA+ve	PET-ve	PET-ve	N/A	PET-ve	PET-ve	N/A	Yes	Yes	Yes	Yes	No BAL				N/A
11	1004	4	F	Yes	44	Other White	None	Cough prior to (b)	Enterovirus/rhinovirus (f)	Haemophilus influenzae + (b)	17	Current smoker, respiratory symptoms	None	IGRA+ve	IGRA+ve	PET-ve	PET-ve	N/A	PET-ve	PET-ve	N/A	Yes	No	Yes	No	Yes	Yes	Yes	No	N/A
12	1004	4	M	Yes	47	Other White	None	Cough, night-sweat, weight loss (b)	None	Haemophilus influenzae + (b)	17	Current smoker, respiratory symptoms	None	IGRA+ve	IGRA+ve	CT only	PET-ve	N/A	CT only	PET-ve	N/A	Yes	No	Yes	No	Yes	No	No	No	N/A
52	10069	No data	M	Yes	62	S. Asian	Diabetes, hypertension	None	None	None	<5	Current smoker	None	IGRA+ve	IGRA+ve	PET-ve	PET-ve	N/A	PET-ve	PET-ve	N/A	Yes	Yes	Yes	No	Yes	Yes	Yes	Yes	N/A
56	1034	4	F	No	64	S. Asian	None	None	None	Haemophilus influenzae + (f)	<5	None	IGRA+ve PET+ve	IGRA+ve	IGRA+ve	PET+ve	PET+ve	N/A	PET-ve	PET-ve	N/A	Yes	Yes	Yes	No	Yes	No	Yes	No	N/A
69	1032	1	M	No	21	Other Asian	None	None	None	Staphylococcus aureus+ (b)	<5	None	IGRA+ve PET+ve	IGRA+ve	IGRA+ve	PET+ve	PET+ve	N/A	PET-ve	PET-ve	N/A	Yes	Yes	Yes	No	No BAL				N/A
79	1082	4	M	No	18	S. Asian	None	None	Enterovirus/rhinovirus (f)	Haemophilus influenzae + (f)	<5	None	IGRA+ve PET+ve	IGRA-ve	IGRA+ve	PET+ve	PET+ve	N/A	PET-ve	PET-ve	N/A	Yes	Yes	Yes	No	Yes	Yes	Yes	Yes	N/A
106	1047	No data	F	No	29	S. Asian	None	None	None	None	<5	None	IGRA+ve PET+ve	IGRA+ve	IGRA+ve	PET+ve	PET+ve	N/A	PET-ve	PET-ve	N/A	Yes	Yes	Yes	Yes	Yes	Yes	Yes	Yes	N/A
140	1075	4	M	No	41	S. Asian	None	None	None	Acinetobacter junii+ (f)	<5	None	IGRA+ve PET+ve	IGRA+ve	IGRA+ve	PET+ve	PET+ve	N/A	PET+ve	PET+ve	N/A	Yes	Yes	Yes	Yes	No	No	Yes	No	N/A
141	1075	4	F	No	38	S. Asian	Thyroidectomy for goitre	None	None	None	<5	None	IGRA+ve PET+ve	IGRA-ve	IGRA+ve	PET+ve	PET+ve	N/A	PET-ve	PET-ve	N/A	Yes	Yes	Yes	Yes	No	No	Yes	Yes	N/A
211	202	No data	M	No	68	S. Asian	None	None	None	None	<5	None	IGRA+ve PET+ve	IGRA+ve	IGRA+ve	PET+ve	PET+ve	N/A	PET+ve	PET+ve	N/A	Yes	Yes	Yes	Yes	Yes	Yes	Yes	Yes	N/A
239	196	No data	M	No	28	S. Asian	None	None	None	None	<5	None	IGRA+ve PET+ve	IGRA+ve	IGRA+ve	CT only	PET-ve	N/A	CT only	PET+ve	N/A	Yes	Yes	Yes	Yes	No BAL				N/A
18	1004	4	M	Yes	52	Other White	None	Chronic cough (smoker)	None	None	7	Current smoker	None	IGRA+ve	IGRA+ve	CT only	PET+ve	N/A	CT only	PET+ve	N/A	Yes	No	Yes	No	Yes	Yes	Yes	No	N/A
39	35	3	M	Yes	53	S. Asian	Diabetes	None	None	None	<5	Current smoker	None	IGRA-ve	IGRA+ve	PET+ve	PET+ve	N/A	PET-ve	PET-ve	N/A	Yes	Yes	Yes	No	Yes	Yes	Yes	Yes	N/A
58	57	4	F	Yes	48	White British	Asthma	None	None	Haemophilus influenzae + (f)	<5	Current smoker	None	IGRA+ve	IGRA+ve	PET-ve	PET-ve	N/A	PET-ve	PET+ve	N/A	Yes	Yes	Yes	No	Yes	Yes	Yes	No	N/A
182	173	4	M	No	37	S. Asian	None	None	None	None	18	Transient unexplained lung PET-CT	None	IGRA+ve	IGRA+ve	PET-ve	PET-ve	N/A	PET+ve	PET-ve	N/A	Yes	Yes	Yes	Yes	No BAL				N/A
48	43	3	M	No	67	S. Asian	Healed past TB	None	None	Aspergillus niger	<5	PET-CT in lung due to scarring	None	IGRA+ve	IGRA+ve	PET-ve	PET-ve	N/A	PET+ve	PET+ve	N/A	Yes	Yes	Yes	No	No BAL				N/A
233	1081	4	F	No	39	S. Asian	Hypertension, lung scarring	None	None	None	<5	PET-CT in lung due to scarring	None	IGRA+ve	IGRA+ve	PET-ve	PET-ve	N/A	PET+ve	PET+ve	N/A	Yes	Yes	Yes	Yes	Yes	Yes	No	Yes	N/A
222	1079	3	M	No	36	S. Asian	None	Productive cough, fever, lethargy and 2 kg weight loss at progression	No data at progression	No data at progression	<5 (b), 70 (p)	None	Progressor	IGRA+ve	IGRA+ve	PET-ve	N/A	CT only	PET+ve	N/A	CT only	Yes	Yes	Yes	Yes	No BAL				No BAL
78	1082	4	M	No	20	S. Asian	None	None	None	None	19 (p)	None	Progressor	IGRA+ve	N/A	N/A	N/A	PET+ve	N/A	N/A	PET+ve	No BAL				No BAL				Yes	Yes	Yes	No
164	1018	1	F	No	48	Other Asian	None	None	None	Coliform - KESC group+ (p)	<5 (p)	None	Progressor	IGRA+ve	N/A	N/A	N/A	PET+ve	N/A	N/A	PET+ve	No BAL				No BAL				Yes	Yes	Yes	Yes
26	1008	3	F	No	37	S. Asian	None	None	None	Staphylococcus aureus (b)	<5 (b), 7 (p)	None	Progressor	IGRA+ve	IGRA+ve	PET+ve	N/A	PET+ve	PET+ve	N/A	PET+ve	Yes	Yes	Yes	No	No BAL				Yes	Yes	Yes	No
13	1004	4	M	Yes	37	Other White	None	Productive cough prior to (b) Productive cough, night sweats, chest pain at progression	None	None	<5 (b), not tested (p)	None	Progressor	IGRA+ve	IGRA+ve	PET-ve	N/A	PET-ve	PET+ve	N/A	PET+ve	Yes	No	Yes	No	No BAL				Yes	Yes	Yes	Yes
74	1069	No data	M	No	17	S. Asian	None	None	Enterovirus/Rhinovirus (b); Metapneumovirus A RNA (f)	Staphylococcus aureus+ Haemophilus influenzae+ (p)	<5 (b), <5 (p)	None	Progressor	IGRA+ve	IGRA+ve	PET+ve	PET+ve	PET+ve	PET-ve	PET-ve	PET-ve	Yes	Yes	Yes	No	Yes	Yes	Yes	Yes	Yes	Yes	Yes	Yes
75	1069	No data	F	No	43	S. Asian	None	None	Enterovirus/Rhinovirus (f)	Aspergilus fumigatus complex (b)	<5 (b), <5 (p)	None	Progressor	IGRA+ve	IGRA+ve	PET+ve	PET+ve	PET+ve	PET-ve	PET-ve	PET-ve	Yes	Yes	Yes	No	Yes	Yes	Yes	Yes	Yes	Yes	Yes	Yes
77	1082	4	M	No	56	S. Asian	Diabetes, hypertension	None	None	Staphylococcus aureus+ (b +f); Haemophilus influenzae+ (b); Streptococcus pneumoniae+ (f)	<5 (b), 22 (p)	None	Progressor	IGRA+ve	IGRA+ve	PET+ve	PET+ve	PET+ve	PET+ve	PET+ve	PET+ve	Yes	Yes	Yes	No	Yes	Yes	Yes	Yes	Yes	Yes	Yes	Yes
122	1086	4	F	No	67	S. Asian	Angina, splenectomy	Cough at progression	None	Meticillin res. Staph aureus+ (p)	<5 (b), <5 (p)	None	Progressor	IGRA-ve	IGRA+ve	PET+ve	N/A	PET+ve	PET-ve	N/A	PET+ve	Yes	Yes	Yes	Yes	No BAL				Yes	No	Yes	No
103	1072	3	F	No	37	S. Asian	None	Cough, 4 kg weight loss, lethargy, night sweat at progression	Enterovirus/rhinovirus (f)	Beta Haemolytic Strep Group A (f)	<5 (b), 38 (p)	None	Progressor	IGRA-ve	IGRA+ve	PET+ve	PET+ve	PET+ve	PET+ve	PET+ve	PET-ve	Yes	Yes	Yes	No	Yes	Yes	Yes	Yes	Yes	Yes	Yes	Yes
225	1079	3	M	No	17	S. Asian	None	None	Influenza A virus (f); Enterovirus/rhinovirus (p)	None	<5 (b), <5 (p)	None	Progressor	IGRA-ve	IGRA+ve	PET-ve	PET+ve	PET+ve	PET+ve	PET+ve	PET+ve	No BAL				Yes	Yes	Yes	Yes	Yes	Yes	No	No

## Sheet: Table 1b TB patients
Pulmonary TB patient details																BAL microbiology				Sputum microbiology		Data acquired
Patient ID	Sex	Current tobacco smoking	Age	Ethnicity	Co-morbidity	BAL viral PCR	BAL other bacterial culture	CRP mg/L	Outlier/exclusion status	TB symptoms	Chest X ray Timika score	Analysis group	Basis of TB diagnosis	Disease site	Treatment response confirmed	Culture	Time to Culture Positivity	AFB	Xpert MTB/RIF Ultra	Culture	AFB	Flow cytometry (pan-immune)	Flow cytometry (T cell focused)	Bulk RNA-seq	scRNA-seq
4	F	No	35	S. Asian	None	None	None	<5	None	Chest pain, Weight loss	3.8	TB culture negative	Clinico-radiological diagnosis. Clinical and radiological response to treatment	Pulmonary	Yes	Negative	Negative	Negative	Negative	NA	NA	Yes	No	Yes	No
82	F	No	25	S. Asian	None	None	None	35	None	Cough, back pain	0.8	TB culture negative	Clinico-radiological diagnosis. Radiological and clinical response to TB treatment.	Pulmonary, spinal	Yes	Negative	Negative	Negative	Negative	no data	no data	Yes	Yes	Yes	No
83	M	No	24	S. Asian	None	None	None	20	None	Cough, Weight loss, Chest pain	18.8	TB culture negative	Clinico-radiological diagnosis. Lymphocytic effusion, Radiological and clinical response to TB treatment.	Pulmonary, Peural, ITLN	Yes	Negative	Negative	Negative	Negative	no data	no data	Yes	Yes	Yes	No
94	M	Yes	30	S. Asian	None	None	Coliform - KESC group +	20	None	Sputum production, Swollen lymph nodes, Weight loss	3.3	TB culture negative	Microbiologically confirmed in LN	Pulmonary and LN	Yes	Negative	Negative	Negative	Negative	NA	NA	Yes	Yes	Yes	Yes
105	F	No	19	S. Asian	None	None	Staphylococcus aureus +	6	None	Weight loss, Chest pain	0.4	TB culture negative	Clinico-radiological diagnosis. Radiological and clinical response to TB treatment.	Pulmonary	Yes	Negative	Negative	Negative	Negative	NA	NA	Yes	Yes	Yes	Yes
111	M	No	41	Other Asian	None	None	Haemophilus influenzae +	<5	None	Productive cough, Fever, Night sweat, Weight loss	49.2	TB culture negative	GeneXpert confirmed in BAL	Pulmonary	Yes	Negative	Negative	Negative	Positive	Negative	Negative	Yes	Yes	Yes	No
123	M	No	54	S. Asian	Peripheral arterial disease	None	None	<5	None	None	2.1	TB culture negative	Lung and ITLN biopsies confirmed necrotising granulomatous inflammation with positive AFB staining	Pulmonary	Yes	Negative	Negative	Negative	Negative	no data	no data	Yes	Yes	Yes	Yes
127	M	No	27	African	None	None	Aspergillus fumigatus complex	12	None	Fever, Loss of appetite	0.4	TB culture negative	Xpert Ultra confirmed in BAL	Pulmonary	Yes	Negative	Negative	Negative	Positive	NA	NA	Yes	Yes	Yes	Yes
146	F	No	30	S. Asian	None	None	None	<5	None	None	0.4	TB culture negative	Microbiologically confirmed in ITLN	ITLN and Pulmonary	Yes	Negative	Negative	Negative	Negative	no data	no data	Yes	Yes	Yes	Yes
156	F	No	25	S. Asian	None	None	Staphylococcus aureus + Beta Haemolytic Strep Group G + Streptococcus pneumoniae +	<5	None	Cough, Fever, Night sweat, Weight loss	0.4	TB culture negative	Microbiologically confirmed in LN and Xpert Ultra confirmed in BAL	Pulmonary and LN	Yes	Negative	Negative	Negative	Positive	NA	NA	Yes	Yes	Yes	Yes
196	F	No	23	S. Asian	None	None	None	54	None	Productive cough, Swollen lymph nodes	10.4	TB culture negative	Necrotising granuloma observed in lymph node biopsy	Pulmonary and LN	Yes	Negative	Negative	Negative	Negative	Negative	Negative	Yes	Yes	Yes	Yes
202	M	No	66	S. Asian	Diabetes	None	None	57	None	Cough, Lethargy, Night sweat, Weight loss	0.4	TB culture negative	Clinico-radiological diagnosis. Radiological and clinical response to TB treatment.	Pulmonary, ITLN	Yes	Negative	Negative	Negative	Negative	no data	no data	Yes	Yes	Yes	Yes
219	F	No	51	Arab	None	None	None	140	None	Productive cough, Fever, Night sweat	34.6	TB culture negative	Clinico-radiological diagnosis. Clinical and radiological response to treatment	Pulmonary	Yes	Negative	Negative	Negative	Negative	Negative	Negative	Yes	Yes	Yes	Yes
1	F	No	21	S. Asian	None	Enterovirus/Rhinovirus	None	<5	None	None	7.5	TB culture positive	Microbiologically confirmed in BAL	Pulmonary	Yes	Positive	22	Negative	Positive	NA	NA	Yes	No	Yes	No
17	F	No	25	S. Asian	None	Enterovirus/Rhinovirus	None	<5	None	Haemoptysis	5.4	TB culture positive	Microbiologically confirmed in BAL	Pulmonary	Yes	Positive	19	Negative	Positive	NA	NA	Yes	Yes	Yes	Yes
20	M	No	29	S. Asian	None	None	None	84	None	Productive cough, Lethargy, Night sweat, Weight loss	60	TB culture positive	Microbiologically confirmed in BAL	Pulmonary	Yes	Positive	22	Negative	Positive	Positive	Positive	Yes	No	Yes	No
43	M	No	27	S. Asian	None	None	None	72	None	Cough, Fever, Lethargy, Weight loss	57.9	TB culture positive	Microbiologically confirmed in BAL	Pulmonary and LN	Yes	Positive	11	Positive	Positive	NA	NA	Yes	Yes	Yes	No
44	M	No	26	S. Asian	None	None	None	46	None	Cough, Fever, Weight loss	106.2	TB culture positive	Microbiologically confirmed in BAL	Pulmonary	Yes	Positive	12	Positive	Positive	Positive	Negative	Yes	Yes	Yes	No
95	M	No	18	S. Asian	None	None	None	65	None	Cough, Fever, Lethargy, Night sweat	56.7	TB culture positive	Microbiologically confirmed in BAL	Pulmonary	Yes	Positive	14	Positive	Positive	NA	NA	Yes	Yes	Yes	Yes
96	F	Yes	67	S. Asian	Diabetes	None	Staphylococcus aureus +	123	None	Weight loss	70.8	TB culture positive	Microbiologically confirmed in BAL	Pulmonary	Yes	Positive	6	Positive	Positive	NA	NA	Yes	Yes	Yes	Yes
117	M	Yes	64	White British	Chronic lung disease	None	None	<5	None	Productive cough, Weight loss	12.5	TB culture positive	Microbiologically confirmed in BAL	Pulmonary	Yes	Positive	32	Negative	Positive	Positive	Negative	Yes	No	Yes	No
132	F	No	44	S. Asian	None	None	None	48	None	Cough, Fever, Lethargy, Weight loss	7.5	TB culture positive	Microbiologically confirmed in BAL	Pulmonary and LN	Yes	Positive	16	Negative	Positive	NA	NA	Yes	Yes	Yes	Yes
137	F	No	34	Other Asian	None	None	None	10	None	Productive cough, Haemoptysis	55.8	TB culture positive	Microbiologically confirmed in BAL	Pulmonary	Yes	Positive	15	Positive	Positive	NA	NA	Yes	Yes	Yes	Yes
147	M	No	27	S. Asian	None	None	None	68	None	Cough, Night sweat, Weight loss	14.2	TB culture positive	Microbiologically confirmed in BAL	Pulmonary	Yes	Positive	28	Positive	Positive	NA	NA	Yes	Yes	Yes	Yes
158	F	No	25	Other White	None	None	None	76	None	Cough, Fever, Lethargy, Loss of appetite, Night sweat, Sputum, Weight loss	62.9	TB culture positive	Microbiologically confirmed in BAL	Pulmonary	Yes	Positive	7	Positive	Positive	Positive	Positive	Yes	Yes	Yes	Yes
166	M	Yes	21	S. Asian	None	None	None	104	None	Cough, Fever, Loss of appetite, Weight loss	65.4	TB culture positive	Microbiologically confirmed in BAL	Pulmonary	Yes	Positive	16	Positive	Positive	NA	NA	Yes	Yes	Yes	Yes
173	F	No	19	S. Asian	Asthma	None	Candida species	89	None	Productive cough, Fever, Loss of appetite, Night sweat, Weight loss	14.2	TB culture positive	Microbiologically confirmed in BAL	Pulmonary	Yes	Positive	10	Positive	Positive	Positive	Positive	Yes	Yes	Yes	Yes
185	M	Yes	44	S. Asian	None	None	Streptococcus milleri +	101	None	Cough, Night sweat, Weight loss	105.8	TB culture positive	Microbiologically confirmed in BAL	Pulmonary	Yes	Positive	6	Positive	Positive	NA	NA	Yes	Yes	Yes	Yes
212	M	No	35	S. Asian	Hiatus_hernia	None	Coliform - KESC group +	98	None	Productive cough, Haemoptysis, Fever, Lethargy, Night sweat, Weight loss	52.9	TB culture positive	Microbiologically confirmed in BAL	Pulmonary	Yes	Positive	10	Positive	Positive	Positive	Negative	Yes	Yes	Yes	Yes
218	M	No	61	S. Asian	None	None	Candida species	142	None	Cough, Lethargy, Night sweat, Weight loss, Diarrhoea	100.4	TB culture positive	Microbiologically confirmed in BAL	Pulmonary, pleural and colon	Yes	Positive	15	Positive	Positive	NA	NA	Yes	Yes	Yes	Yes
67	M	No	54	S. Asian	Chronic lymphocytic leukaemia	None	Coliform - KESC group +	38	Chronic lymphocytic leukaemia	Productive cough, Fever, Night sweat	1.7	None	Microbiologically confirmed in BAL	Pulmonary	Yes	Positive	30	Positive	Positive	Positive	Negative	Yes	Yes	Yes	No

## Sheet: Table 1 Progressor full details
									PET-CT at progression					M. tuberculosis microbiology
Progressor ID	Progression time (days after index diagnosis)	Progression event type	TB disease site	Basis of progression diagnosis	Symptoms present	Symptoms list	Treatment response confirmed	CXR Timika score at progression	Physiological uptake	LN SUVmax	LN total lesion glycolysis	Lung SUVmax	PET-CT changes	Sample type	AFB	Culture	Time to culture positivity	Xpert MTB/RIF Ultra	Microbiological link to index case	Mtb lineage
222	231	Clinical TB	Pleura	Symptoms, Radiological progression evident on CXR, Florid granulomatous inflammation on pleural biopsy, Lymphocytic pleural effusion.	Yes	Productive cough, Fever, Lethargy, Weight loss	Yes	N/A	No PET-CT scan				Pleural effusion on CT	Pleural fluid and biopsy	Negative	Negative	Negative	Negative	No data	No data
78	35	Asymptomatic TB	Lung	Microbiologically confirmed in BAL	No	N/A	Yes	1.3	2.85721	7.11714	9.47878	12.1417	N/A - progression detected at first visit	BAL	Negative	Positive	34	Positive	Confirmed related	4
164	22	Asymptomatic TB	Lung	Microbiologically confirmed in BAL	No	N/A	Yes	5.8	2.94742	5.13104	4.47394	5.04394	N/A - progression detected at first visit	BAL	Negative	Positive	21	Positive	Confirmed related	1
26	217	Asymptomatic TB	Lung	Radiological progression evident on CXR	No	N/A	Yes	2.5	2.58156	15.6818	74.714	15.5358	Progressive changes	BAL	Negative	Negative	Negative	Negative	No data	No data
13	390	Clinical TB	Lung	Symptoms, Radiological progression evident on CXR	Yes	Productive cough, Night sweats, Chest pain	Unknown	7.1	2.6	Negative	Negative	8.68508	Progressive changes	BAL	Negative	Negative	Negative	Negative	No data	No data
74	588	Asymptomatic TB	Intrathoracic lymph node	Radiological progression evident on CXR, Microbiological and histological confirmation in ITLN	No	N/A	Yes	N/A	2.81414	16.6593	562.779	Negative	Progressive changes	LN aspirate	Scanty	Positive	32	Positive	Confirmed related	3
75	650	PET-CT progression with microbiological confirmation	Intrathoracic lymph node	Radiological progression evident on PET-CT, Microbiological and histological confirmation in ITLN	No	N/A	Yes	N/A	3.56713	18.9704	135.504	Negative	Progressive changes	LN aspirate	Negative	Positive	20	Negative	Confirmed unrelated
77	315	Asymptomatic TB	Lung	Radiological progression evident on CXR	No	N/A	Yes	5	2.62763	3.22881	4.71564	8.15856	Progressive changes	BAL	Negative	Negative	Negative	Negative	No data	No data
122	181	Clinical TB	Intrathoracic lymph node, extrathoracic lymph node, Lung	Symptoms, Radiological progression evident on PET-CT, Microbiological and histological confirmation in ITLN	Yes	Cough	Yes	N/A	3.43224	12.2593	27.8803	11.2258	Progressive changes	LN aspirate	Negative	Negative	Negative	Positive	No data	No data
103	594	Clinical TB	Intrathoracic lymph node	Symptoms, Radiological progression evident on CXR, Microbiological and histological confirmation in ITLN	Yes	Cough, Weight loss, Lethargy, Night sweat	Yes	N/A	1.8314	13.1865	230.522	Negative	Progressive changes	LN aspirate	Negative	Positive	26	Positive	Confirmed related	3
225	511	Asymptomatic TB	Lung	Radiological progression evident on CXR	No	N/A	Unknown/pending	1.7	2.58603	8.75119	63.9794	6.42197	Progressive changes	BAL	Negative	Negative	Negative	Negative	No data	No data

## Sheet: Table 2
Heatmap cluster (in descending order)	Ensembl ID	Gene symbol
6	ENSG00000002726	AOC1
6	ENSG00000005001	PRSS22
6	ENSG00000007306	CEACAM7
6	ENSG00000008735	MAPK8IP2
6	ENSG00000011332	DPF1
6	ENSG00000012171	SEMA3B
6	ENSG00000016602	CLCA4
6	ENSG00000023909	GCLM
6	ENSG00000061656	SPAG4
6	ENSG00000062524	LTK
6	ENSG00000064300	NGFR
6	ENSG00000065621	GSTO2
6	ENSG00000065665	SEC61A2
6	ENSG00000066230	SLC9A3
6	ENSG00000067840	PDZD4
6	ENSG00000069011	PITX1
6	ENSG00000069020	MAST4
6	ENSG00000069431	ABCC9
6	ENSG00000074211	PPP2R2C
6	ENSG00000077800	FKBP6
6	ENSG00000087128	TMPRSS11E
6	ENSG00000091137	SLC26A4
6	ENSG00000091428	RAPGEF4
6	ENSG00000095066	HOOK2
6	ENSG00000095397	WHRN
6	ENSG00000096006	CRISP3
6	ENSG00000100197	CYP2D6
6	ENSG00000101210	EEF1A2
6	ENSG00000101825	MXRA5
6	ENSG00000102547	CAB39L
6	ENSG00000103269	RHBDL1
6	ENSG00000103888	CEMIP
6	ENSG00000104368	PLAT
6	ENSG00000104892	KLC3
6	ENSG00000105427	CNFN
6	ENSG00000105514	RAB3D
6	ENSG00000105655	ISYNA1
6	ENSG00000105767	CADM4
6	ENSG00000106714	CNTNAP3
6	ENSG00000108244	KRT23
6	ENSG00000108342	CSF3
6	ENSG00000108839	ALOX12
6	ENSG00000108984	MAP2K6
6	ENSG00000110944	IL23A
6	ENSG00000111261	MANSC1
6	ENSG00000111696	NT5DC3
6	ENSG00000114315	HES1
6	ENSG00000115306	SPTBN1
6	ENSG00000115556	PLCD4
6	ENSG00000115598	IL1RL2
6	ENSG00000116254	CHD5
6	ENSG00000118898	PPL
6	ENSG00000119681	LTBP2
6	ENSG00000119698	PPP4R4
6	ENSG00000119938	PPP1R3C
6	ENSG00000119943	PYROXD2
6	ENSG00000120156	TEK
6	ENSG00000120278	PLEKHG1
6	ENSG00000120337	TNFSF18
6	ENSG00000120738	EGR1
6	ENSG00000121380	BCL2L14
6	ENSG00000121454	LHX4
6	ENSG00000122012	SV2C
6	ENSG00000123901	GPR83
6	ENSG00000124107	SLPI
6	ENSG00000125498	KIR2DL1
6	ENSG00000125730	C3
6	ENSG00000125775	SDCBP2
6	ENSG00000125780	TGM3
6	ENSG00000126803	HSPA2
6	ENSG00000126878	AIF1L
6	ENSG00000127328	RAB3IP
6	ENSG00000128342	LIF
6	ENSG00000128422	KRT17
6	ENSG00000128510	CPA4
6	ENSG00000128965	CHAC1
6	ENSG00000129038	LOXL1
6	ENSG00000129437	KLK14
6	ENSG00000129521	EGLN3
6	ENSG00000130595	TNNT3
6	ENSG00000130821	SLC6A8
6	ENSG00000131037	EPS8L1
6	ENSG00000131188	PRR7
6	ENSG00000133101	CCNA1
6	ENSG00000133392	MYH11
6	ENSG00000133710	SPINK5
6	ENSG00000133962	CATSPERB
6	ENSG00000134198	TSPAN2
6	ENSG00000134339	SAA2
6	ENSG00000135378	PRRG4
6	ENSG00000135407	AVIL
6	ENSG00000135914	HTR2B
6	ENSG00000136059	VILL
6	ENSG00000136155	SCEL
6	ENSG00000136694	IL36A
6	ENSG00000137460	FHDC1
6	ENSG00000137878	GCOM1
6	ENSG00000138311	ZNF365
6	ENSG00000138669	PRKG2
6	ENSG00000139926	FRMD6
6	ENSG00000140297	GCNT3
6	ENSG00000140443	IGF1R
6	ENSG00000140519	RHCG
6	ENSG00000142619	PADI3
6	ENSG00000142623	PADI1
6	ENSG00000142910	TINAGL1
6	ENSG00000143320	CRABP2
6	ENSG00000143367	TUFT1
6	ENSG00000143369	ECM1
6	ENSG00000143536	CRNN
6	ENSG00000143631	FLG
6	ENSG00000143797	MBOAT2
6	ENSG00000144063	MALL
6	ENSG00000144648	ACKR2
6	ENSG00000144847	IGSF11
6	ENSG00000145632	PLK2
6	ENSG00000145911	N4BP3
6	ENSG00000146122	DAAM2
6	ENSG00000146453	PNLDC1
6	ENSG00000147166	ITGB1BP2
6	ENSG00000147883	CDKN2B
6	ENSG00000148344	PTGES
6	ENSG00000149557	FEZ1
6	ENSG00000149564	ESAM
6	ENSG00000149596	JPH2
6	ENSG00000149926	TLCD3B
6	ENSG00000149948	HMGA2
6	ENSG00000152137	HSPB8
6	ENSG00000153291	SLC25A27
6	ENSG00000153802	TMPRSS11D
6	ENSG00000154188	ANGPT1
6	ENSG00000154227	CERS3
6	ENSG00000154548	SRSF12
6	ENSG00000154975	CA10
6	ENSG00000158125	XDH
6	ENSG00000158246	TENT5B
6	ENSG00000158352	SHROOM4
6	ENSG00000158856	DMTN
6	ENSG00000159208	CIART
6	ENSG00000159263	SIM2
6	ENSG00000160588	MPZL3
6	ENSG00000160716	CHRNB2
6	ENSG00000161036	LRWD1
6	ENSG00000162366	PDZK1IP1
6	ENSG00000162510	MATN1
6	ENSG00000162545	CAMK2N1
6	ENSG00000163155	LYSMD1
6	ENSG00000163209	SPRR3
6	ENSG00000163216	SPRR2D
6	ENSG00000163235	TGFA
6	ENSG00000163645	ERICH6
6	ENSG00000163993	S100P
6	ENSG00000164251	F2RL1
6	ENSG00000164404	GDF9
6	ENSG00000164776	PHKG1
6	ENSG00000165521	EML5
6	ENSG00000165799	RNASE7
6	ENSG00000166073	GPR176
6	ENSG00000166126	AMN
6	ENSG00000166183	ASPG
6	ENSG00000166317	SYNPO2L
6	ENSG00000166349	RAG1
6	ENSG00000166535	A2ML1
6	ENSG00000167080	B4GALNT2
6	ENSG00000167210	LOXHD1
6	ENSG00000167759	KLK13
6	ENSG00000167767	KRT80
6	ENSG00000168243	GNG4
6	ENSG00000168679	SLC16A4
6	ENSG00000169247	SH3TC2
6	ENSG00000169469	SPRR1B
6	ENSG00000169894	MUC3A
6	ENSG00000169902	TPST1
6	ENSG00000170423	KRT78
6	ENSG00000170477	KRT4
6	ENSG00000170579	DLGAP1
6	ENSG00000171385	KCND3
6	ENSG00000171401	KRT13
6	ENSG00000171951	SCG2
6	ENSG00000172000	ZNF556
6	ENSG00000172005	MAL
6	ENSG00000172379	ARNT2
6	ENSG00000172382	PRSS27
6	ENSG00000172602	RND1
6	ENSG00000172613	RAD9A
6	ENSG00000172927	MYEOV
6	ENSG00000173262	SLC2A14
6	ENSG00000173432	SAA1
6	ENSG00000173926	MARCHF3
6	ENSG00000173930	SLCO4C1
6	ENSG00000174469	CNTNAP2
6	ENSG00000174564	IL20RB
6	ENSG00000174871	CNIH2
6	ENSG00000175130	MARCKSL1
6	ENSG00000175183	CSRP2
6	ENSG00000175356	SCUBE2
6	ENSG00000175591	P2RY2
6	ENSG00000175920	DOK7
6	ENSG00000176092	CRYBG2
6	ENSG00000176406	RIMS2
6	ENSG00000176928	GCNT4
6	ENSG00000177989	ODF3B
6	ENSG00000178732	GP5
6	ENSG00000178919	FOXE1
6	ENSG00000179930	ZNF648
6	ENSG00000180113	TDRD6
6	ENSG00000180251	SLC9A4
6	ENSG00000181023	OR56B1
6	ENSG00000181074	OR52N4
6	ENSG00000182224	CYB5D1
6	ENSG00000182389	CACNB4
6	ENSG00000183018	SPNS2
6	ENSG00000183347	GBP6
6	ENSG00000183508	TENT5C
6	ENSG00000183570	PCBP3
6	ENSG00000183778	B3GALT5
6	ENSG00000184792	OSBP2
6	ENSG00000185033	SEMA4B
6	ENSG00000185156	MFSD6L
6	ENSG00000185873	TMPRSS11B
6	ENSG00000186205	MTARC1
6	ENSG00000186352	ANKRD37
6	ENSG00000186832	KRT16
6	ENSG00000186918	ZNF395
6	ENSG00000186998	EMID1
6	ENSG00000187268	FAM9C
6	ENSG00000187486	KCNJ11
6	ENSG00000187678	SPRY4
6	ENSG00000188263	IL17REL
6	ENSG00000188375	H3-5
6	ENSG00000188505	NCCRP1
6	ENSG00000188559	RALGAPA2
6	ENSG00000189051	RNF222
6	ENSG00000189120	SP6
6	ENSG00000196557	CACNA1H
6	ENSG00000196739	COL27A1
6	ENSG00000196993	NPIPB9
6	ENSG00000197121	PGAP1
6	ENSG00000197191	CYSRT1
6	ENSG00000197279	ZNF165
6	ENSG00000197353	LYPD2
6	ENSG00000197361	FBXL22
6	ENSG00000197959	DNM3
6	ENSG00000198535	C2CD4A
6	ENSG00000203785	SPRR2E
6	ENSG00000203965	EFCAB7
6	ENSG00000204428	LY6G5C
6	ENSG00000204544	MUC21
6	ENSG00000205177	C11orf91
6	ENSG00000205923	CEMP1
6	ENSG00000206073	SERPINB4
6	ENSG00000211448	DIO2
6	ENSG00000212993	POU5F1B
6	ENSG00000214711	CAPN14
6	ENSG00000215853	RPTN
6	ENSG00000223573	TINCR
6	ENSG00000227268	KLLN
6	ENSG00000233232	NPIPB7
6	ENSG00000234511	C5orf58
6	ENSG00000234965	SHISA8
6	ENSG00000237330	RNF223
6	ENSG00000239920
6	ENSG00000241794	SPRR2A
6	ENSG00000248485	PCP4L1
6	ENSG00000254806	SYS1-DBNDD2
6	ENSG00000254852	NPIPA2
6	ENSG00000255071	SAA2-SAA4
6	ENSG00000255587	RAB44
6	ENSG00000259024	TVP23C-CDRT4
6	ENSG00000261272	MUC22
6	ENSG00000264324
6	ENSG00000270276	H4C15
6	ENSG00000272636	DOC2B
6	ENSG00000283378	CNTNAP3C
6	ENSG00000283761
6	ENSG00000283787	PRR33
6	ENSG00000285733
6	ENSG00000285837
6	ENSG00000285991
9	ENSG00000004468	CD38
9	ENSG00000008056	SYN1
9	ENSG00000009790	TRAF3IP3
9	ENSG00000009950	MLXIPL
9	ENSG00000013297	CLDN11
9	ENSG00000019186	CYP24A1
9	ENSG00000023445	BIRC3
9	ENSG00000023839	ABCC2
9	ENSG00000025708	TYMP
9	ENSG00000026950	BTN3A1
9	ENSG00000028277	POU2F2
9	ENSG00000029153	BMAL2
9	ENSG00000050344	NFE2L3
9	ENSG00000051128	HOMER3
9	ENSG00000055163	CYFIP2
9	ENSG00000057704	TMCC3
9	ENSG00000061273	HDAC7
9	ENSG00000062282	DGAT2
9	ENSG00000064886	CHI3L2
9	ENSG00000067048	DDX3Y
9	ENSG00000068079	IFI35
9	ENSG00000070182	SPTB
9	ENSG00000072694	FCGR2B
9	ENSG00000072952	IRAG1
9	ENSG00000074416	MGLL
9	ENSG00000075618	FSCN1
9	ENSG00000076641	PAG1
9	ENSG00000076662	ICAM3
9	ENSG00000078081	LAMP3
9	ENSG00000079263	SP140
9	ENSG00000081800	SLC13A1
9	ENSG00000082293	COL19A1
9	ENSG00000083799	CYLD
9	ENSG00000084110	HAL
9	ENSG00000085265	FCN1
9	ENSG00000087085	ACHE
9	ENSG00000087589	CASS4
9	ENSG00000089127	OAS1
9	ENSG00000089159	PXN
9	ENSG00000089505	CMTM1
9	ENSG00000090238	YPEL3
9	ENSG00000092295	TGM1
9	ENSG00000092758	COL9A3
9	ENSG00000100302	RASD2
9	ENSG00000100342	APOL1
9	ENSG00000100453	GZMB
9	ENSG00000100505	TRIM9
9	ENSG00000101307	SIRPB1
9	ENSG00000101977	MCF2
9	ENSG00000102265	TIMP1
9	ENSG00000102445	RUBCNL
9	ENSG00000102524	TNFSF13B
9	ENSG00000102886	GDPD3
9	ENSG00000102962	CCL22
9	ENSG00000103154	NECAB2
9	ENSG00000104332	SFRP1
9	ENSG00000104899	AMH
9	ENSG00000104951	IL4I1
9	ENSG00000104974	LILRA1
9	ENSG00000105270	CLIP3
9	ENSG00000105287	PRKD2
9	ENSG00000105369	CD79A
9	ENSG00000105499	PLA2G4C
9	ENSG00000105509	HAS1
9	ENSG00000105639	JAK3
9	ENSG00000106328	FSCN3
9	ENSG00000106366	SERPINE1
9	ENSG00000106948	AKNA
9	ENSG00000106952	TNFSF8
9	ENSG00000107201	RIGI
9	ENSG00000107738	VSIR
9	ENSG00000108106	UBE2S
9	ENSG00000108556	CHRNE
9	ENSG00000108688	CCL7
9	ENSG00000108691	CCL2
9	ENSG00000108700	CCL8
9	ENSG00000108786	HSD17B1
9	ENSG00000109047	RCVRN
9	ENSG00000109107	ALDOC
9	ENSG00000109321	AREG
9	ENSG00000110080	ST3GAL4
9	ENSG00000110324	IL10RA
9	ENSG00000110660	SLC35F2
9	ENSG00000111331	OAS3
9	ENSG00000111335	OAS2
9	ENSG00000111490	TBC1D30
9	ENSG00000111537	IFNG
9	ENSG00000111886	GABRR2
9	ENSG00000111913	RIPOR2
9	ENSG00000111981	ULBP1
9	ENSG00000112139	MDGA1
9	ENSG00000113303	BTNL8
9	ENSG00000113721	PDGFRB
9	ENSG00000113749	HRH2
9	ENSG00000114737	CISH
9	ENSG00000115415	STAT1
9	ENSG00000115604	IL18R1
9	ENSG00000116017	ARID3A
9	ENSG00000116147	TNR
9	ENSG00000116544	DLGAP3
9	ENSG00000116741	RGS2
9	ENSG00000117322	CR2
9	ENSG00000118160	SLC8A2
9	ENSG00000118432	CNR1
9	ENSG00000118508	RAB32
9	ENSG00000118514	ALDH8A1
9	ENSG00000118785	SPP1
9	ENSG00000119917	IFIT3
9	ENSG00000119922	IFIT2
9	ENSG00000120129	DUSP1
9	ENSG00000120318	ARAP3
9	ENSG00000120949	TNFRSF8
9	ENSG00000121297	TSHZ3
9	ENSG00000121742	GJB6
9	ENSG00000121858	TNFSF10
9	ENSG00000122432	SPATA1
9	ENSG00000122691	TWIST1
9	ENSG00000123405	NFE2
9	ENSG00000123975	CKS2
9	ENSG00000124216	SNAI1
9	ENSG00000124256	ZBP1
9	ENSG00000124257	NEURL2
9	ENSG00000124731	TREM1
9	ENSG00000125144	MT1G
9	ENSG00000125148	MT2A
9	ENSG00000125384	PTGER2
9	ENSG00000125657	TNFSF9
9	ENSG00000125810	CD93
9	ENSG00000125845	BMP2
9	ENSG00000127311	HELB
9	ENSG00000127507	ADGRE2
9	ENSG00000128253	RFPL2
9	ENSG00000128284	APOL3
9	ENSG00000128335	APOL2
9	ENSG00000128482	RNF112
9	ENSG00000129355	CDKN2D
9	ENSG00000129467	ADCY4
9	ENSG00000129646	QRICH2
9	ENSG00000129657	SEC14L1
9	ENSG00000129993	CBFA2T3
9	ENSG00000130300	PLVAP
9	ENSG00000130589	HELZ2
9	ENSG00000130783	CCDC62
9	ENSG00000131042	LILRB2
9	ENSG00000131203	IDO1
9	ENSG00000131873	CHSY1
9	ENSG00000132185	FCRLA
9	ENSG00000132465	JCHAIN
9	ENSG00000132530	XAF1
9	ENSG00000133106	EPSTI1
9	ENSG00000134007	ADAM20
9	ENSG00000134013	LOXL2
9	ENSG00000134285	FKBP11
9	ENSG00000134321	RSAD2
9	ENSG00000134326	CMPK2
9	ENSG00000134460	IL2RA
9	ENSG00000134470	IL15RA
9	ENSG00000134531	EMP1
9	ENSG00000134602	STK26
9	ENSG00000135083	CCNJL
9	ENSG00000135114	OASL
9	ENSG00000135148	TRAFD1
9	ENSG00000135245	HILPDA
9	ENSG00000135365	PHF21A
9	ENSG00000135437	RDH5
9	ENSG00000135899	SP110
9	ENSG00000136250	AOAH
9	ENSG00000136999	CCN3
9	ENSG00000137193	PIM1
9	ENSG00000137441	FGFBP2
9	ENSG00000137571	SLCO5A1
9	ENSG00000137642	SORL1
9	ENSG00000137959	IFI44L
9	ENSG00000137965	IFI44
9	ENSG00000138031	ADCY3
9	ENSG00000138496	PARP9
9	ENSG00000138623	SEMA7A
9	ENSG00000138646	HERC5
9	ENSG00000138678	GPAT3
9	ENSG00000138755	CXCL9
9	ENSG00000138821	SLC39A8
9	ENSG00000138829	FBN2
9	ENSG00000139190	VAMP1
9	ENSG00000139737	SLAIN1
9	ENSG00000139908	TSSK4
9	ENSG00000139946	PELI2
9	ENSG00000140105	WARS1
9	ENSG00000140274	DUOXA2
9	ENSG00000140488	CELF6
9	ENSG00000140511	HAPLN3
9	ENSG00000140564	FURIN
9	ENSG00000140932	CMTM2
9	ENSG00000141837	CACNA1A
9	ENSG00000142102	PGGHG
9	ENSG00000142512	SIGLEC10
9	ENSG00000142599	RERE
9	ENSG00000142694	EVA1B
9	ENSG00000143226	FCGR2A
9	ENSG00000143297	FCRL5
9	ENSG00000143552	NUP210L
9	ENSG00000143847	PPFIA4
9	ENSG00000143851	PTPN7
9	ENSG00000144130	NT5DC4
9	ENSG00000144671	SLC22A14
9	ENSG00000144893	MED12L
9	ENSG00000145107	TM4SF19
9	ENSG00000145244	CORIN
9	ENSG00000145335	SNCA
9	ENSG00000145860	RNF145
9	ENSG00000146281	PM20D2
9	ENSG00000146530	VWDE
9	ENSG00000146592	CREB5
9	ENSG00000147010	SH3KBP1
9	ENSG00000147408	CSGALNACT1
9	ENSG00000147454	SLC25A37
9	ENSG00000148734	NPFFR1
9	ENSG00000149269	PAK1
9	ENSG00000149403	GRIK4
9	ENSG00000149634	SPATA25
9	ENSG00000149798	CDC42EP2
9	ENSG00000150048	CLEC1A
9	ENSG00000150337	FCGR1A
9	ENSG00000150347	ARID5B
9	ENSG00000150681	RGS18
9	ENSG00000151692	RNF144A
9	ENSG00000151883	PARP8
9	ENSG00000152192	POU4F1
9	ENSG00000152766	ANKRD22
9	ENSG00000152784	PRDM8
9	ENSG00000153162	BMP6
9	ENSG00000153253	SCN3A
9	ENSG00000154529	CNTNAP3B
9	ENSG00000154642	C21orf91
9	ENSG00000156587	UBE2L6
9	ENSG00000156738	MS4A1
9	ENSG00000157152	SYN2
9	ENSG00000157514	TSC22D3
9	ENSG00000157601	MX1
9	ENSG00000158859	ADAMTS4
9	ENSG00000158869	FCER1G
9	ENSG00000159958	TNFRSF13C
9	ENSG00000160013	PTGIR
9	ENSG00000160117	ANKLE1
9	ENSG00000160223	ICOSLG
9	ENSG00000160326	SLC2A6
9	ENSG00000160471	COX6B2
9	ENSG00000160999	SH2B2
9	ENSG00000161180	CCDC116
9	ENSG00000161682	FAM171A2
9	ENSG00000161835	TAMALIN
9	ENSG00000161958	FGF11
9	ENSG00000162490	DRAXIN
9	ENSG00000162711	NLRP3
9	ENSG00000162722	TRIM58
9	ENSG00000163293	NIPAL1
9	ENSG00000163297	ANTXR2
9	ENSG00000163412	EIF4E3
9	ENSG00000163421	PROK2
9	ENSG00000163464	CXCR1
9	ENSG00000163518	FCRL4
9	ENSG00000163545	NUAK2
9	ENSG00000163565	IFI16
9	ENSG00000163568	AIM2
9	ENSG00000163803	PLB1
9	ENSG00000163806	SPDYA
9	ENSG00000163958	ZDHHC19
9	ENSG00000164304	CAGE1
9	ENSG00000164330	EBF1
9	ENSG00000164509	IL31RA
9	ENSG00000164692	COL1A2
9	ENSG00000164949	GEM
9	ENSG00000165071	TMEM71
9	ENSG00000165410	CFL2
9	ENSG00000165801	ARHGEF40
9	ENSG00000165917	RAPSN
9	ENSG00000166016	ABTB2
9	ENSG00000166311	SMPD1
9	ENSG00000166396	SERPINB7
9	ENSG00000166501	PRKCB
9	ENSG00000166707	ZCCHC18
9	ENSG00000166947	EPB42
9	ENSG00000167536	DHRS13
9	ENSG00000167550	RHEBL1
9	ENSG00000167676	PLIN4
9	ENSG00000167703	SLC43A2
9	ENSG00000167772	ANGPTL4
9	ENSG00000168016	TRANK1
9	ENSG00000168329	CX3CR1
9	ENSG00000168334	XIRP1
9	ENSG00000168477	TNXB
9	ENSG00000168542	COL3A1
9	ENSG00000168874	ATOH8
9	ENSG00000168913	ENHO
9	ENSG00000169031	COL4A3
9	ENSG00000169136	ATF5
9	ENSG00000169184	MN1
9	ENSG00000169194	IL13
9	ENSG00000169203	NPIPB12
9	ENSG00000169245	CXCL10
9	ENSG00000169246	NPIPB3
9	ENSG00000169248	CXCL11
9	ENSG00000169509	CRCT1
9	ENSG00000170345	FOS
9	ENSG00000170379	TCAF2
9	ENSG00000170476	MZB1
9	ENSG00000170837	GPR27
9	ENSG00000171174	RBKS
9	ENSG00000171236	LRG1
9	ENSG00000171777	RASGRP4
9	ENSG00000172159	FRMD3
9	ENSG00000172247	C1QTNF4
9	ENSG00000172803	SNX32
9	ENSG00000172940	SLC22A13
9	ENSG00000173193	PARP14
9	ENSG00000173212	MAB21L3
9	ENSG00000173281	PPP1R3B
9	ENSG00000173535	TNFRSF10C
9	ENSG00000173597	SULT1B1
9	ENSG00000173821	RNF213
9	ENSG00000173825	TIGD3
9	ENSG00000173868	PHOSPHO1
9	ENSG00000173991	TCAP
9	ENSG00000174123	TLR10
9	ENSG00000174885	NLRP6
9	ENSG00000175040	CHST2
9	ENSG00000175518	UBQLNL
9	ENSG00000175643	RMI2
9	ENSG00000175857	GAPT
9	ENSG00000175985	PLEKHD1
9	ENSG00000176076	KCNE5
9	ENSG00000177294	FBXO39
9	ENSG00000177409	SAMD9L
9	ENSG00000177455	CD19
9	ENSG00000177469	CAVIN1
9	ENSG00000177494	ZBED2
9	ENSG00000177721	ANXA2R
9	ENSG00000178026	LRRC75B
9	ENSG00000178445	GLDC
9	ENSG00000178607	ERN1
9	ENSG00000178789	CD300LB
9	ENSG00000178860	MSC
9	ENSG00000179094	PER1
9	ENSG00000179165	PXT1
9	ENSG00000179750	APOBEC3B
9	ENSG00000180448	ARHGAP45
9	ENSG00000180549	FUT7
9	ENSG00000180616	SSTR2
9	ENSG00000180871	CXCR2
9	ENSG00000181577	LINC03040
9	ENSG00000181616	OR52H1
9	ENSG00000181788	SIAH2
9	ENSG00000181963	OR52K2
9	ENSG00000182600	SNORC
9	ENSG00000182871	COL18A1
9	ENSG00000183153	GJD3
9	ENSG00000183160	TMEM119
9	ENSG00000183260	ABHD16B
9	ENSG00000183484	GPR132
9	ENSG00000183486	MX2
9	ENSG00000183625	CCR3
9	ENSG00000183638	RP1L1
9	ENSG00000184005	ST6GALNAC3
9	ENSG00000184492	FOXD4L1
9	ENSG00000184716	SERINC4
9	ENSG00000184979	USP18
9	ENSG00000184985	SORCS2
9	ENSG00000185112	FAM43A
9	ENSG00000185271	KLHL33
9	ENSG00000185291	IL3RA
9	ENSG00000185304	RGPD2
9	ENSG00000185507	IRF7
9	ENSG00000185633	NDUFA4L2
9	ENSG00000185650	ZFP36L1
9	ENSG00000185664	PMEL
9	ENSG00000185745	IFIT1
9	ENSG00000185864	NPIPB4
9	ENSG00000186407	CD300E
9	ENSG00000186907	RTN4RL2
9	ENSG00000187045	TMPRSS6
9	ENSG00000187116	LILRA5
9	ENSG00000187144	SPATA21
9	ENSG00000187193	MT1X
9	ENSG00000187608	ISG15
9	ENSG00000187627	RGPD1
9	ENSG00000187912	CLEC17A
9	ENSG00000188305	PEAK3
9	ENSG00000188394	GPR21
9	ENSG00000188536	HBA2
9	ENSG00000188676	IDO2
9	ENSG00000189269	DRICH1
9	ENSG00000196083	IL1RAP
9	ENSG00000196092	PAX5
9	ENSG00000196296	ATP2A1
9	ENSG00000196329	GIMAP5
9	ENSG00000196684	HSH2D
9	ENSG00000196778	OR52K1
9	ENSG00000197272	IL27
9	ENSG00000197992	CLEC9A
9	ENSG00000198417	MT1F
9	ENSG00000198576	ARC
9	ENSG00000198754	OXCT2
9	ENSG00000203710	CR1
9	ENSG00000204020	LIPN
9	ENSG00000204086	RPA4
9	ENSG00000204131	NHSL2
9	ENSG00000204248	COL11A2
9	ENSG00000204264	PSMB8
9	ENSG00000204267	TAP2
9	ENSG00000204305	AGER
9	ENSG00000204525	HLA-C
9	ENSG00000204531	POU5F1
9	ENSG00000204632	HLA-G
9	ENSG00000204681	GABBR1
9	ENSG00000205358	MT1H
9	ENSG00000205364	MT1M
9	ENSG00000205413	SAMD9
9	ENSG00000205420	KRT6A
9	ENSG00000205702	CYP2D7
9	ENSG00000205710	C17orf107
9	ENSG00000205755	CRLF2
9	ENSG00000205927	OLIG2
9	ENSG00000206172	HBA1
9	ENSG00000206503	HLA-A
9	ENSG00000211592	IGKC
9	ENSG00000211598	IGKV4-1
9	ENSG00000211644	IGLV1-51
9	ENSG00000211648	IGLV1-47
9	ENSG00000211651	IGLV1-44
9	ENSG00000211660	IGLV2-23
9	ENSG00000211666	IGLV2-14
9	ENSG00000211668	IGLV2-11
9	ENSG00000211675	IGLC1
9	ENSG00000211677	IGLC2
9	ENSG00000211689	TRGC1
9	ENSG00000211697	TRGV5
9	ENSG00000211890	IGHA2
9	ENSG00000211893	IGHG2
9	ENSG00000211895	IGHA1
9	ENSG00000211899	IGHM
9	ENSG00000211938	IGHV3-7
9	ENSG00000211943	IGHV3-15
9	ENSG00000211945	IGHV1-18
9	ENSG00000211947	IGHV3-21
9	ENSG00000211949	IGHV3-23
9	ENSG00000211955	IGHV3-33
9	ENSG00000211956	IGHV4-34
9	ENSG00000211965	IGHV3-49
9	ENSG00000211966	IGHV5-51
9	ENSG00000213445	SIPA1
9	ENSG00000213512	GBP7
9	ENSG00000213999	MEF2B
9	ENSG00000214212	C19orf38
9	ENSG00000214226	C17orf67
9	ENSG00000214435	AS3MT
9	ENSG00000214456	PLIN5
9	ENSG00000215529	EFCAB8
9	ENSG00000221869	CEBPD
9	ENSG00000221963	APOL6
9	ENSG00000221970	OR2A1
9	ENSG00000224650	IGHV3-74
9	ENSG00000226979	LTA
9	ENSG00000231256	CFAP97D1
9	ENSG00000231852	CYP21A2
9	ENSG00000235568	NFAM1
9	ENSG00000235750	KIAA0040
9	ENSG00000237988	OR2I1P
9	ENSG00000239605	STPG4
9	ENSG00000239732	TLR9
9	ENSG00000239951	IGKV3-20
9	ENSG00000239998	LILRA2
9	ENSG00000240065	PSMB9
9	ENSG00000240505	TNFRSF13B
9	ENSG00000241106	HLA-DOB
9	ENSG00000243466	IGKV1-5
9	ENSG00000243716	NPIPB5
9	ENSG00000244116	IGKV2-28
9	ENSG00000244437	IGKV3-15
9	ENSG00000244682	FCGR2C
9	ENSG00000244734	HBB
9	ENSG00000248483	POU5F2
9	ENSG00000249240
9	ENSG00000250138
9	ENSG00000250254	PTTG2
9	ENSG00000250264
9	ENSG00000251158
9	ENSG00000251503	CENPS-CORT
9	ENSG00000251546	IGKV1D-39
9	ENSG00000254413	CHKB-CPT1B
9	ENSG00000254415	SIGLEC14
9	ENSG00000254709	IGLL5
9	ENSG00000254788	CKLF-CMTM1
9	ENSG00000254995	STX16-NPEPL1
9	ENSG00000255974	CYP2A6
9	ENSG00000256660	CLEC12B
9	ENSG00000258311
9	ENSG00000259371
9	ENSG00000261308	FIGNL2
9	ENSG00000261582
9	ENSG00000261832
9	ENSG00000263155	MYZAP
9	ENSG00000264187
9	ENSG00000264343	NOTCH2NLA
9	ENSG00000266338	NBPF15
9	ENSG00000267385
9	ENSG00000269720	CCDC194
9	ENSG00000270106	TSNAX-DISC1
9	ENSG00000270231	NBPF8
9	ENSG00000270629	NBPF14
9	ENSG00000270885	RASL10B
9	ENSG00000271425	NBPF10
9	ENSG00000272899	ATP6V1FNB
9	ENSG00000273604	EPOP
9	ENSG00000274322
9	ENSG00000274512	TBC1D3L
9	ENSG00000274808	TBC1D3B
9	ENSG00000278196	IGLV2-8
9	ENSG00000281106	TMEM272
9	ENSG00000281883
9	ENSG00000284194	SCO2
9	ENSG00000285171
9	ENSG00000285708
9	ENSG00000285816
2	ENSG00000000938	FGR
2	ENSG00000003402	CFLAR
2	ENSG00000004864	SLC25A13
2	ENSG00000006652	IFRD1
2	ENSG00000007237	GAS7
2	ENSG00000007350	TKTL1
2	ENSG00000007944	MYLIP
2	ENSG00000008118	CAMK1G
2	ENSG00000008130	NADK
2	ENSG00000008294	SPAG9
2	ENSG00000008438	PGLYRP1
2	ENSG00000008516	MMP25
2	ENSG00000009694	TENM1
2	ENSG00000010030	ETV7
2	ENSG00000010539	ZNF200
2	ENSG00000010818	HIVEP2
2	ENSG00000011132	APBA3
2	ENSG00000011422	PLAUR
2	ENSG00000012124	CD22
2	ENSG00000015475	BID
2	ENSG00000022567	SLC45A4
2	ENSG00000023608	SNAPC1
2	ENSG00000026103	FAS
2	ENSG00000026751	SLAMF7
2	ENSG00000028137	TNFRSF1B
2	ENSG00000034152	MAP2K3
2	ENSG00000042832	TG
2	ENSG00000043462	LCP2
2	ENSG00000047365	ARAP2
2	ENSG00000049249	TNFRSF9
2	ENSG00000052795	FNIP2
2	ENSG00000053108	FSTL4
2	ENSG00000054267	ARID4B
2	ENSG00000056558	TRAF1
2	ENSG00000057657	PRDM1
2	ENSG00000059728	MXD1
2	ENSG00000059804	SLC2A3
2	ENSG00000062194	GPBP1
2	ENSG00000063015	SEZ6
2	ENSG00000064547	LPAR2
2	ENSG00000064932	SBNO2
2	ENSG00000067064	IDI1
2	ENSG00000067082	KLF6
2	ENSG00000067798	NAV3
2	ENSG00000068323	TFE3
2	ENSG00000068383	INPP5A
2	ENSG00000068976	PYGM
2	ENSG00000069399	BCL3
2	ENSG00000070190	DAPP1
2	ENSG00000070495	JMJD6
2	ENSG00000071054	MAP4K4
2	ENSG00000072401	UBE2D1
2	ENSG00000073756	PTGS2
2	ENSG00000074660	SCARF1
2	ENSG00000075151	EIF4G3
2	ENSG00000075399	VPS9D1
2	ENSG00000075420	FNDC3B
2	ENSG00000075426	FOSL2
2	ENSG00000077150	NFKB2
2	ENSG00000077984	CST7
2	ENSG00000078098	FAP
2	ENSG00000078269	SYNJ2
2	ENSG00000078401	EDN1
2	ENSG00000078804	TP53INP2
2	ENSG00000079385	CEACAM1
2	ENSG00000079393	DUSP13
2	ENSG00000080371	RAB21
2	ENSG00000081041	CXCL2
2	ENSG00000082014	SMARCD3
2	ENSG00000082074	FYB1
2	ENSG00000086288	NME8
2	ENSG00000087074	PPP1R15A
2	ENSG00000087157	PGS1
2	ENSG00000087303	NID2
2	ENSG00000089351	GRAMD1A
2	ENSG00000089558	KCNH4
2	ENSG00000090339	ICAM1
2	ENSG00000090376	IRAK3
2	ENSG00000090924	PLEKHG2
2	ENSG00000091972	CD200
2	ENSG00000092421	SEMA6A
2	ENSG00000095794	CREM
2	ENSG00000095951	HIVEP1
2	ENSG00000099860	GADD45B
2	ENSG00000099985	OSM
2	ENSG00000099998	GGT5
2	ENSG00000100024	UPB1
2	ENSG00000100031	GGT1
2	ENSG00000100055	CYTH4
2	ENSG00000100226	GTPBP1
2	ENSG00000100284	TOM1
2	ENSG00000100368	CSF2RB
2	ENSG00000100644	HIF1A
2	ENSG00000100647	SUSD6
2	ENSG00000100906	NFKBIA
2	ENSG00000100918	REC8
2	ENSG00000100985	MMP9
2	ENSG00000101104	PABPC1L
2	ENSG00000101187	SLCO4A1
2	ENSG00000101188	NTSR1
2	ENSG00000101190	TCFL5
2	ENSG00000101236	RNF24
2	ENSG00000101255	TRIB3
2	ENSG00000101265	RASSF2
2	ENSG00000101294	HM13
2	ENSG00000101331	CCM2L
2	ENSG00000101384	JAG1
2	ENSG00000101425	BPI
2	ENSG00000101460	MAP1LC3A
2	ENSG00000101596	SMCHD1
2	ENSG00000101745	ANKRD12
2	ENSG00000102010	BMX
2	ENSG00000102057	KCND1
2	ENSG00000102096	PIM2
2	ENSG00000102393	GLA
2	ENSG00000102543	CDADC1
2	ENSG00000102794	ACOD1
2	ENSG00000102897	LYRM1
2	ENSG00000102908	NFAT5
2	ENSG00000102921	N4BP1
2	ENSG00000103196	CRISPLD2
2	ENSG00000103249	CLCN7
2	ENSG00000103257	SLC7A5
2	ENSG00000103313	MEFV
2	ENSG00000103569	AQP9
2	ENSG00000104312	RIPK2
2	ENSG00000104320	NBN
2	ENSG00000104419	NDRG1
2	ENSG00000104856	RELB
2	ENSG00000104885	DOT1L
2	ENSG00000105246	EBI3
2	ENSG00000105321	CCDC9
2	ENSG00000105339	DENND3
2	ENSG00000105352	CEACAM4
2	ENSG00000105371	ICAM4
2	ENSG00000105376	ICAM5
2	ENSG00000105402	NAPA
2	ENSG00000105520	PLPPR2
2	ENSG00000105642	KCNN1
2	ENSG00000105656	ELL
2	ENSG00000105707	HPN
2	ENSG00000105711	SCN1B
2	ENSG00000105835	NAMPT
2	ENSG00000106462	EZH2
2	ENSG00000107736	CDH23
2	ENSG00000107968	MAP3K8
2	ENSG00000108179	PPIF
2	ENSG00000108582	CPD
2	ENSG00000109046	WSB1
2	ENSG00000109320	NFKB1
2	ENSG00000109674	NEIL3
2	ENSG00000110046	ATG2A
2	ENSG00000110047	EHD1
2	ENSG00000110848	CD69
2	ENSG00000110852	CLEC2B
2	ENSG00000110931	CAMKK2
2	ENSG00000111266	DUSP16
2	ENSG00000111729	CLEC4A
2	ENSG00000111817	DSE
2	ENSG00000111859	NEDD9
2	ENSG00000112053	SLC26A8
2	ENSG00000112137	PHACTR1
2	ENSG00000112149	CD83
2	ENSG00000112195	TREML2
2	ENSG00000112242	E2F3
2	ENSG00000112299	VNN1
2	ENSG00000112303	VNN2
2	ENSG00000112715	VEGFA
2	ENSG00000112851	ERBIN
2	ENSG00000113073	SLC4A9
2	ENSG00000113368	LMNB1
2	ENSG00000113389	NPR3
2	ENSG00000113758	DBN1
2	ENSG00000113916	BCL6
2	ENSG00000114127	XRN1
2	ENSG00000114480	GBE1
2	ENSG00000114626	ABTB1
2	ENSG00000115008	IL1A
2	ENSG00000115009	CCL20
2	ENSG00000115165	CYTIP
2	ENSG00000115267	IFIH1
2	ENSG00000115297	TLX2
2	ENSG00000115590	IL1R2
2	ENSG00000115594	IL1R1
2	ENSG00000115607	IL18RAP
2	ENSG00000115828	QPCT
2	ENSG00000115956	PLEK
2	ENSG00000116514	RNF19B
2	ENSG00000116679	IVNS1ABP
2	ENSG00000116954	RRAGC
2	ENSG00000117000	RLF
2	ENSG00000117090	SLAMF1
2	ENSG00000117091	CD48
2	ENSG00000117115	PADI2
2	ENSG00000117226	GBP3
2	ENSG00000117228	GBP1
2	ENSG00000117298	ECE1
2	ENSG00000118113	MMP8
2	ENSG00000118503	TNFAIP3
2	ENSG00000118515	SGK1
2	ENSG00000119048	UBE2B
2	ENSG00000119121	TRPM6
2	ENSG00000119403	PHF19
2	ENSG00000119508	NR4A3
2	ENSG00000119535	CSF3R
2	ENSG00000120063	GNA13
2	ENSG00000120217	CD274
2	ENSG00000120306	CYSTM1
2	ENSG00000120329	SLC25A2
2	ENSG00000121060	TRIM25
2	ENSG00000121577	POPDC2
2	ENSG00000121797	CCRL2
2	ENSG00000121966	CXCR4
2	ENSG00000122861	PLAU
2	ENSG00000122862	SRGN
2	ENSG00000123213	NLN
2	ENSG00000123329	ARHGAP9
2	ENSG00000123610	TNFAIP6
2	ENSG00000123689	G0S2
2	ENSG00000123700	KCNJ2
2	ENSG00000123838	C4BPA
2	ENSG00000124102	PI3
2	ENSG00000124103	FAM209A
2	ENSG00000124120	TTPAL
2	ENSG00000124126	PREX1
2	ENSG00000124134	KCNS1
2	ENSG00000124391	IL17C
2	ENSG00000124762	CDKN1A
2	ENSG00000124772	CPNE5
2	ENSG00000125347	IRF1
2	ENSG00000125430	HS3ST3B1
2	ENSG00000125505	MBOAT7
2	ENSG00000125538	IL1B
2	ENSG00000125731	SH2D3A
2	ENSG00000125735	TNFSF14
2	ENSG00000125740	FOSB
2	ENSG00000126251	GPR42
2	ENSG00000126262	FFAR2
2	ENSG00000126266	FFAR1
2	ENSG00000126368	NR1D1
2	ENSG00000126759	CFP
2	ENSG00000127084	FGD3
2	ENSG00000127528	KLF2
2	ENSG00000127666	TICAM1
2	ENSG00000127946	HIP1
2	ENSG00000127954	STEAP4
2	ENSG00000128011	LRFN1
2	ENSG00000128016	ZFP36
2	ENSG00000128271	ADORA2A
2	ENSG00000128383	APOBEC3A
2	ENSG00000128512	DOCK4
2	ENSG00000128564	VGF
2	ENSG00000128917	DLL4
2	ENSG00000129292	PHF20L1
2	ENSG00000129667	RHBDF2
2	ENSG00000129682	FGF13
2	ENSG00000129749	CHRNA10
2	ENSG00000130052	STARD8
2	ENSG00000130066	SAT1
2	ENSG00000130368	MAS1
2	ENSG00000130592	LSP1
2	ENSG00000130768	SMPDL3B
2	ENSG00000131323	TRAF3
2	ENSG00000131379	C3orf20
2	ENSG00000131480	AOC2
2	ENSG00000131669	NINJ1
2	ENSG00000131979	GCH1
2	ENSG00000132002	DNAJB1
2	ENSG00000132003	ZSWIM4
2	ENSG00000132334	PTPRE
2	ENSG00000132475	H3-3B
2	ENSG00000132510	KDM6B
2	ENSG00000133048	CHI3L1
2	ENSG00000133055	MYBPH
2	ENSG00000133805	AMPD3
2	ENSG00000134070	IRAK2
2	ENSG00000134107	BHLHE40
2	ENSG00000134152	KATNBL1
2	ENSG00000134571	MYBPC3
2	ENSG00000134802	SLC43A3
2	ENSG00000134871	COL4A2
2	ENSG00000135124	P2RX4
2	ENSG00000135362	PRR5L
2	ENSG00000135424	ITGA7
2	ENSG00000135436	FAM186B
2	ENSG00000135604	STX11
2	ENSG00000135625	EGR4
2	ENSG00000135636	DYSF
2	ENSG00000135655	USP15
2	ENSG00000135740	SLC9A5
2	ENSG00000135842	NIBAN1
2	ENSG00000136026	CKAP4
2	ENSG00000136040	PLXNC1
2	ENSG00000136371	MTHFS
2	ENSG00000136560	TANK
2	ENSG00000136630	HLX
2	ENSG00000136688	IL36G
2	ENSG00000136689	IL1RN
2	ENSG00000136869	TLR4
2	ENSG00000137312	FLOT1
2	ENSG00000137331	IER3
2	ENSG00000137393	RNF144B
2	ENSG00000137462	TLR2
2	ENSG00000137496	IL18BP
2	ENSG00000137507	LRRC32
2	ENSG00000137752	CASP1
2	ENSG00000137757	CASP5
2	ENSG00000138166	DUSP5
2	ENSG00000138378	STAT4
2	ENSG00000138433	CIR1
2	ENSG00000138621	PPCDC
2	ENSG00000138772	ANXA3
2	ENSG00000139318	DUSP6
2	ENSG00000139370	SLC15A4
2	ENSG00000139572	GPR84
2	ENSG00000139832	RAB20
2	ENSG00000139890	REM2
2	ENSG00000139914	FITM1
2	ENSG00000139973	SYT16
2	ENSG00000140030	GPR65
2	ENSG00000140332	TLE3
2	ENSG00000140379	BCL2A1
2	ENSG00000140464	PML
2	ENSG00000140563	MCTP2
2	ENSG00000140678	ITGAX
2	ENSG00000140749	IGSF6
2	ENSG00000140853	NLRC5
2	ENSG00000140859	KIFC3
2	ENSG00000140941	MAP1LC3B
2	ENSG00000140961	OSGIN1
2	ENSG00000141086	CTRL
2	ENSG00000141506	PIK3R5
2	ENSG00000141526	SLC16A3
2	ENSG00000141574	SECTM1
2	ENSG00000141682	PMAIP1
2	ENSG00000142089	IFITM3
2	ENSG00000142185	TRPM2
2	ENSG00000143119	CD53
2	ENSG00000143341	HMCN1
2	ENSG00000143452	HORMAD1
2	ENSG00000143546	S100A8
2	ENSG00000144136	SLC20A1
2	ENSG00000144655	CSRNP1
2	ENSG00000144802	NFKBIZ
2	ENSG00000145365	TIFA
2	ENSG00000145819	ARHGAP26
2	ENSG00000145901	TNIP1
2	ENSG00000145979	TBC1D7
2	ENSG00000146112	PPP1R18
2	ENSG00000146232	NFKBIE
2	ENSG00000146278	PNRC1
2	ENSG00000146457	WTAP
2	ENSG00000146859	TMEM140
2	ENSG00000147119	CHST7
2	ENSG00000147168	IL2RG
2	ENSG00000147416	ATP6V1B2
2	ENSG00000147459	DOCK5
2	ENSG00000147894	C9orf72
2	ENSG00000148200	NR6A1
2	ENSG00000148516	ZEB1
2	ENSG00000148841	ITPRIP
2	ENSG00000148926	ADM
2	ENSG00000149289	ZC3H12C
2	ENSG00000150977	RILPL2
2	ENSG00000151012	SLC7A11
2	ENSG00000151014	NOCT
2	ENSG00000151151	IPMK
2	ENSG00000151466	SCLT1
2	ENSG00000151651	ADAM8
2	ENSG00000151726	ACSL1
2	ENSG00000151743	AMN1
2	ENSG00000151948	GLT1D1
2	ENSG00000152056	AP1S3
2	ENSG00000152223	EPG5
2	ENSG00000152229	PSTPIP2
2	ENSG00000152256	PDK1
2	ENSG00000152926	ZNF117
2	ENSG00000153310	CYRIB
2	ENSG00000153395	LPCAT1
2	ENSG00000153922	CHD1
2	ENSG00000153976	HS3ST3A1
2	ENSG00000154359	LONRF1
2	ENSG00000154451	GBP5
2	ENSG00000154589	LY96
2	ENSG00000154710	RABGEF1
2	ENSG00000154803	FLCN
2	ENSG00000154928	EPHB1
2	ENSG00000155090	KLF10
2	ENSG00000155099	PIP4P2
2	ENSG00000155307	SAMSN1
2	ENSG00000155629	PIK3AP1
2	ENSG00000155966	AFF2
2	ENSG00000156127	BATF
2	ENSG00000156860	FBRS
2	ENSG00000156886	ITGAD
2	ENSG00000157017	GHRL
2	ENSG00000157322	CLEC18A
2	ENSG00000157335	CLEC18C
2	ENSG00000157551	KCNJ15
2	ENSG00000157557	ETS2
2	ENSG00000157764	BRAF
2	ENSG00000157870	PRXL2B
2	ENSG00000157873	TNFRSF14
2	ENSG00000158050	DUSP2
2	ENSG00000158089	GALNT14
2	ENSG00000158411	MITD1
2	ENSG00000158470	B4GALT5
2	ENSG00000158517	NCF1
2	ENSG00000158615	PPP1R15B
2	ENSG00000158792	SPATA2L
2	ENSG00000158805	ZNF276
2	ENSG00000158825	CDA
2	ENSG00000158882	TOMM40L
2	ENSG00000158887	MPZ
2	ENSG00000159128	IFNGR2
2	ENSG00000159289	GOLGA6A
2	ENSG00000159339	PADI4
2	ENSG00000159388	BTG2
2	ENSG00000159496	RGL4
2	ENSG00000160201	U2AF1
2	ENSG00000160271	RALGDS
2	ENSG00000160584	SIK3
2	ENSG00000160712	IL6R
2	ENSG00000160796	NBEAL2
2	ENSG00000160888	IER2
2	ENSG00000161011	SQSTM1
2	ENSG00000161040	FBXL13
2	ENSG00000161939	RNASEK-C17orf49
2	ENSG00000162066	AMDHD2
2	ENSG00000162144	CYB561A3
2	ENSG00000162407	PLPP3
2	ENSG00000162413	KLHL21
2	ENSG00000162433	AK4
2	ENSG00000162438	CTRC
2	ENSG00000162461	SLC25A34
2	ENSG00000162551	ALPL
2	ENSG00000162645	GBP2
2	ENSG00000162654	GBP4
2	ENSG00000162747	FCGR3B
2	ENSG00000162771	GARIN4
2	ENSG00000162772	ATF3
2	ENSG00000162783	IER5
2	ENSG00000163082	SGPP2
2	ENSG00000163121	NEURL3
2	ENSG00000163220	S100A9
2	ENSG00000163221	S100A12
2	ENSG00000163660	CCNL1
2	ENSG00000163739	CXCL1
2	ENSG00000163746	PLSCR2
2	ENSG00000163823	CCR1
2	ENSG00000163870	TPRA1
2	ENSG00000163874	ZC3H12A
2	ENSG00000163923	RPL39L
2	ENSG00000163975	MELTF
2	ENSG00000164236	ANKRD33B
2	ENSG00000164266	SPINK1
2	ENSG00000164400	CSF2
2	ENSG00000164463	CREBRF
2	ENSG00000164626	KCNK5
2	ENSG00000164691	TAGAP
2	ENSG00000164715	LMTK2
2	ENSG00000164929	BAALC
2	ENSG00000165030	NFIL3
2	ENSG00000165233	CARD19
2	ENSG00000165997	ARL5B
2	ENSG00000166128	RAB8B
2	ENSG00000166523	CLEC4E
2	ENSG00000166527	CLEC4D
2	ENSG00000166839	ANKDD1A
2	ENSG00000166889	PATL1
2	ENSG00000166900	STX3
2	ENSG00000166920	C15orf48
2	ENSG00000167100	SAMD14
2	ENSG00000167173	C15orf39
2	ENSG00000167207	NOD2
2	ENSG00000167208	SNX20
2	ENSG00000167434	CA4
2	ENSG00000167604	NFKBID
2	ENSG00000167612	ANKRD33
2	ENSG00000167851	CD300A
2	ENSG00000167874	TMEM88
2	ENSG00000167992	VWCE
2	ENSG00000167994	RAB3IL1
2	ENSG00000167995	BEST1
2	ENSG00000168062	BATF2
2	ENSG00000168071	CCDC88B
2	ENSG00000168209	DDIT4
2	ENSG00000168389	MFSD2A
2	ENSG00000168394	TAP1
2	ENSG00000168421	RHOH
2	ENSG00000168779	SHOX2
2	ENSG00000169180	XPO6
2	ENSG00000169228	RAB24
2	ENSG00000169403	PTAFR
2	ENSG00000169429	CXCL8
2	ENSG00000169891	REPS2
2	ENSG00000170006	TMEM154
2	ENSG00000170091	NSG2
2	ENSG00000170458	CD14
2	ENSG00000170525	PFKFB3
2	ENSG00000170542	SERPINB9
2	ENSG00000170956	CEACAM3
2	ENSG00000171049	FPR2
2	ENSG00000171051	FPR1
2	ENSG00000171223	JUNB
2	ENSG00000171522	PTGER4
2	ENSG00000171786	NHLH1
2	ENSG00000171860	C3AR1
2	ENSG00000172183	ISG20
2	ENSG00000172243	CLEC7A
2	ENSG00000172530	BANP
2	ENSG00000172548	NIPAL4
2	ENSG00000173039	RELA
2	ENSG00000173083	HPSE
2	ENSG00000173110	HSPA6
2	ENSG00000173334	TRIB1
2	ENSG00000173338	KCNK7
2	ENSG00000173451	THAP2
2	ENSG00000173530	TNFRSF10D
2	ENSG00000173559	NABP1
2	ENSG00000173812	EIF1
2	ENSG00000173846	PLK3
2	ENSG00000174125	TLR1
2	ENSG00000174238	PITPNA
2	ENSG00000174485	DENND4A
2	ENSG00000174718	RESF1
2	ENSG00000174944	P2RY14
2	ENSG00000175003	SLC22A1
2	ENSG00000175197	DDIT3
2	ENSG00000175352	NRIP3
2	ENSG00000175471	MCTP1
2	ENSG00000175592	FOSL1
2	ENSG00000175895	PLEKHF2
2	ENSG00000176170	SPHK1
2	ENSG00000176788	BASP1
2	ENSG00000177191	B3GNT8
2	ENSG00000177374	HIC1
2	ENSG00000177688	SUMO4
2	ENSG00000178381	ZFAND2A
2	ENSG00000178764	ZHX2
2	ENSG00000179388	EGR3
2	ENSG00000179598	PLD6
2	ENSG00000180316	PNPLA1
2	ENSG00000181016	LSMEM1
2	ENSG00000181045	SLC26A11
2	ENSG00000181381	DDX60L
2	ENSG00000181409	AATK
2	ENSG00000181444	ZNF467
2	ENSG00000181523	SGSH
2	ENSG00000181631	P2RY13
2	ENSG00000181634	TNFSF15
2	ENSG00000181649	PHLDA2
2	ENSG00000181790	ADGRB1
2	ENSG00000182022	CHST15
2	ENSG00000182310	SPACA6
2	ENSG00000182541	LIMK2
2	ENSG00000182782	HCAR2
2	ENSG00000182885	ADGRG3
2	ENSG00000183621	ZNF438
2	ENSG00000183762	KREMEN1
2	ENSG00000184163	C1QTNF12
2	ENSG00000184371	CSF1
2	ENSG00000184489	PTP4A3
2	ENSG00000184557	SOCS3
2	ENSG00000184588	PDE4B
2	ENSG00000184602	SNN
2	ENSG00000184922	FMNL1
2	ENSG00000185022	MAFF
2	ENSG00000185056	C5orf47
2	ENSG00000185201	IFITM2
2	ENSG00000185215	TNFAIP2
2	ENSG00000185262	UBALD2
2	ENSG00000185338	SOCS1
2	ENSG00000185736	ADARB2
2	ENSG00000185885	IFITM1
2	ENSG00000185897	FFAR3
2	ENSG00000185947	ZNF267
2	ENSG00000185955	SPACDR
2	ENSG00000186105	LRRC70
2	ENSG00000186431	FCAR
2	ENSG00000186469	GNG2
2	ENSG00000186480	INSIG1
2	ENSG00000186529	CYP4F3
2	ENSG00000186577	SMIM29
2	ENSG00000186583	SPATC1
2	ENSG00000186642	PDE2A
2	ENSG00000187037	GPR141
2	ENSG00000187479	C11orf96
2	ENSG00000187556	NANOS3
2	ENSG00000187605	TET3
2	ENSG00000187764	SEMA4D
2	ENSG00000187775	DNAH17
2	ENSG00000188056	TREML4
2	ENSG00000188211	NCR3LG1
2	ENSG00000188215	DCUN1D3
2	ENSG00000188290	HES4
2	ENSG00000188313	PLSCR1
2	ENSG00000188404	SELL
2	ENSG00000188766	SPRED3
2	ENSG00000188886	ASTL
2	ENSG00000188897
2	ENSG00000188906	LRRK2
2	ENSG00000188994	ZNF292
2	ENSG00000189067	LITAF
2	ENSG00000189430	NCR1
2	ENSG00000196189	SEMA4A
2	ENSG00000196268	ZNF493
2	ENSG00000196338	NLGN3
2	ENSG00000196352	CD55
2	ENSG00000196358	NTNG2
2	ENSG00000196562	SULF2
2	ENSG00000196611	MMP1
2	ENSG00000196663	TECPR2
2	ENSG00000196843	ARID5A
2	ENSG00000196878	LAMB3
2	ENSG00000196917	HCAR1
2	ENSG00000196923	PDLIM7
2	ENSG00000196954	CASP4
2	ENSG00000197006	METTL9
2	ENSG00000197013	ZNF429
2	ENSG00000197142	ACSL5
2	ENSG00000197329	PELI1
2	ENSG00000197467	COL13A1
2	ENSG00000197555	SIPA1L1
2	ENSG00000197599	CCDC154
2	ENSG00000197721	CR1L
2	ENSG00000197818	SLC9A8
2	ENSG00000197860	SGTB
2	ENSG00000198216	CACNA1E
2	ENSG00000198355	PIM3
2	ENSG00000198604	BAZ1A
2	ENSG00000198673	TAFA2
2	ENSG00000198734	F5
2	ENSG00000198736	MSRB1
2	ENSG00000198814	GK
2	ENSG00000198835	GJC2
2	ENSG00000198858	R3HDM4
2	ENSG00000198933	TBKBP1
2	ENSG00000204160	ZDHHC18
2	ENSG00000204165	CXorf65
2	ENSG00000204388	HSPA1B
2	ENSG00000204389	HSPA1A
2	ENSG00000204397	CARD16
2	ENSG00000204577	LILRB3
2	ENSG00000204592	HLA-E
2	ENSG00000204642	HLA-F
2	ENSG00000204936	CD177
2	ENSG00000205903	ZNF316
2	ENSG00000206047	DEFA1
2	ENSG00000213190	MLLT11
2	ENSG00000213347	MXD3
2	ENSG00000213462	ERV3-1
2	ENSG00000213694	S1PR3
2	ENSG00000213714	FAM209B
2	ENSG00000214193	SH3D21
2	ENSG00000214688	C10orf105
2	ENSG00000215301	DDX3X
2	ENSG00000217128	FNIP1
2	ENSG00000222009	BTBD19
2	ENSG00000226479	TMEM185B
2	ENSG00000229314	ORM1
2	ENSG00000229474	PATL2
2	ENSG00000232810	TNF
2	ENSG00000236334	PPIAL4G
2	ENSG00000241839	PLEKHO2
2	ENSG00000242802	AP5Z1
2	ENSG00000243279	PRAF2
2	ENSG00000243566	UPK3B
2	ENSG00000244115	DNAJC25-GNG10
2	ENSG00000244242	IFITM10
2	ENSG00000244482	LILRA6
2	ENSG00000244617	ASPRV1
2	ENSG00000247595	SPTY2D1OS
2	ENSG00000248099	INSL3
2	ENSG00000249992	TMEM158
2	ENSG00000250644
2	ENSG00000253276	CCDC71L
2	ENSG00000254087	LYN
2	ENSG00000254979
2	ENSG00000255150	EID3
2	ENSG00000255398	HCAR3
2	ENSG00000255423	EBLN2
2	ENSG00000256671	LIMS4
2	ENSG00000256812	CAPNS2
2	ENSG00000256977	LIMS3
2	ENSG00000257335	MGAM
2	ENSG00000257704	INAFM1
2	ENSG00000257743	MGAM2
2	ENSG00000258102	MAP1LC3B2
2	ENSG00000259330	INAFM2
2	ENSG00000259332	ST20-MTHFS
2	ENSG00000259529
2	ENSG00000261884
2	ENSG00000262406	MMP12
2	ENSG00000266094	RASSF5
2	ENSG00000269713	NBPF9
2	ENSG00000270339	PPIAL4H
2	ENSG00000271303	SRXN1
2	ENSG00000271383	NBPF19
2	ENSG00000272916
2	ENSG00000273136	NBPF26
2	ENSG00000273559	CWC25
2	ENSG00000274286	ADRA2B
2	ENSG00000275023	MLLT6
2	ENSG00000275302	CCL4
2	ENSG00000276070	CCL4L2
2	ENSG00000276085	CCL3L1
2	ENSG00000277443	MARCKS
2	ENSG00000277632	CCL3
2	ENSG00000278195	SSTR3
2	ENSG00000284461
2	ENSG00000284686
2	ENSG00000285444
2	ENSG00000285446
3	ENSG00000000971	CFH
3	ENSG00000001617	SEMA3F
3	ENSG00000006042	TMEM98
3	ENSG00000006118	TMEM132A
3	ENSG00000007216	SLC13A2
3	ENSG00000007384	RHBDF1
3	ENSG00000007866	TEAD3
3	ENSG00000008323	PLEKHG6
3	ENSG00000008441	NFIX
3	ENSG00000011347	SYT7
3	ENSG00000013588	GPRC5A
3	ENSG00000016082	ISL1
3	ENSG00000029993	HMGB3
3	ENSG00000039068	CDH1
3	ENSG00000039560	RAI14
3	ENSG00000041982	TNC
3	ENSG00000046604	DSG2
3	ENSG00000047457	CP
3	ENSG00000049283	EPN3
3	ENSG00000049759	NEDD4L
3	ENSG00000050030	NEXMIF
3	ENSG00000052344	PRSS8
3	ENSG00000053747	LAMA3
3	ENSG00000054179	ENTPD2
3	ENSG00000058453	CROCC
3	ENSG00000060656	PTPRU
3	ENSG00000062038	CDH3
3	ENSG00000064218	DMRT3
3	ENSG00000064655	EYA2
3	ENSG00000065054	SLC9A3R2
3	ENSG00000065361	ERBB3
3	ENSG00000066468	FGFR2
3	ENSG00000068078	FGFR3
3	ENSG00000069764	PLA2G10
3	ENSG00000070526	ST6GALNAC1
3	ENSG00000072201	LNX1
3	ENSG00000073150	PANX2
3	ENSG00000073712	FERMT2
3	ENSG00000073734	ABCB11
3	ENSG00000074047	GLI2
3	ENSG00000074181	NOTCH3
3	ENSG00000074276	CDHR2
3	ENSG00000074410	CA12
3	ENSG00000074527	NTN4
3	ENSG00000075213	SEMA3A
3	ENSG00000075275	CELSR1
3	ENSG00000075461	CACNG4
3	ENSG00000075673	ATP12A
3	ENSG00000076604	TRAF4
3	ENSG00000077063	CTTNBP2
3	ENSG00000077942	FBLN1
3	ENSG00000078295	ADCY2
3	ENSG00000078900	TP73
3	ENSG00000079257	LXN
3	ENSG00000080031	PTPRH
3	ENSG00000081923	ATP8B1
3	ENSG00000085552	IGSF9
3	ENSG00000085733	CTTN
3	ENSG00000086205	FOLH1
3	ENSG00000086548	CEACAM6
3	ENSG00000087510	TFAP2C
3	ENSG00000088280	ASAP3
3	ENSG00000088881	EBF4
3	ENSG00000088899	LZTS3
3	ENSG00000089199	CHGB
3	ENSG00000089356	FXYD3
3	ENSG00000091129	NRCAM
3	ENSG00000091513	TF
3	ENSG00000091986	CCDC80
3	ENSG00000092820	EZR
3	ENSG00000094755	GABRP
3	ENSG00000095596	CYP26A1
3	ENSG00000096696	DSP
3	ENSG00000099812	MISP
3	ENSG00000099864	PALM
3	ENSG00000099960	SLC7A4
3	ENSG00000100065	CARD10
3	ENSG00000100116	GCAT
3	ENSG00000100290	BIK
3	ENSG00000100842	EFS
3	ENSG00000100968	NFATC4
3	ENSG00000101144	BMP7
3	ENSG00000101443	WFDC2
3	ENSG00000101447	FAM83D
3	ENSG00000101850	GPR143
3	ENSG00000102174	PHEX
3	ENSG00000102359	SRPX2
3	ENSG00000102554	KLF5
3	ENSG00000102854	MSLN
3	ENSG00000102890	ELMO3
3	ENSG00000102934	PLLP
3	ENSG00000103044	HAS3
3	ENSG00000103056	SMPD3
3	ENSG00000103067	ESRP2
3	ENSG00000103089	FA2H
3	ENSG00000104140	RHOV
3	ENSG00000104369	JPH1
3	ENSG00000104611	SH2D4A
3	ENSG00000105289	TJP3
3	ENSG00000105357	MYH14
3	ENSG00000105388	CEACAM5
3	ENSG00000105426	PTPRS
3	ENSG00000105523	FAM83E
3	ENSG00000105538	RASIP1
3	ENSG00000105699	LSR
3	ENSG00000105894	PTN
3	ENSG00000105929	ATP6V0A4
3	ENSG00000105971	CAV2
3	ENSG00000105997	HOXA3
3	ENSG00000106278	PTPRZ1
3	ENSG00000106541	AGR2
3	ENSG00000106688	SLC1A1
3	ENSG00000107130	NCS1
3	ENSG00000108242	CYP2C18
3	ENSG00000108352	RAPGEFL1
3	ENSG00000108375	RNF43
3	ENSG00000108551	RASD1
3	ENSG00000108602	ALDH3A1
3	ENSG00000108947	EFNB3
3	ENSG00000109265	CRACD
3	ENSG00000109881	CCDC34
3	ENSG00000110328	GALNT18
3	ENSG00000110436	SLC1A2
3	ENSG00000110492	MDK
3	ENSG00000110811	P3H3
3	ENSG00000110987	BCL7A
3	ENSG00000111057	KRT18
3	ENSG00000111319	SCNN1A
3	ENSG00000112655	PTK7
3	ENSG00000112902	SEMA5A
3	ENSG00000113657	DPYSL3
3	ENSG00000113924	HGD
3	ENSG00000114019	AMOTL2
3	ENSG00000114251	WNT5A
3	ENSG00000114638	UPK1B
3	ENSG00000115257	PCSK4
3	ENSG00000115507	OTX1
3	ENSG00000115616	SLC9A2
3	ENSG00000115641	FHL2
3	ENSG00000115657	ABCB6
3	ENSG00000115884	SDC1
3	ENSG00000116299	ELAPOR1
3	ENSG00000117122	MFAP2
3	ENSG00000117407	ARTN
3	ENSG00000117525	F3
3	ENSG00000117791	MTARC2
3	ENSG00000118322	ATP10B
3	ENSG00000118523	CCN2
3	ENSG00000119888	EPCAM
3	ENSG00000120327	PCDHB14
3	ENSG00000120549	KIAA1217
3	ENSG00000120885	CLU
3	ENSG00000121039	RDH10
3	ENSG00000121900	TMEM54
3	ENSG00000123191	ATP7B
3	ENSG00000123358	NR4A1
3	ENSG00000124006	OBSL1
3	ENSG00000124429	POF1B
3	ENSG00000124466	LYPD3
3	ENSG00000124493	GRM4
3	ENSG00000125170	DOK4
3	ENSG00000125266	EFNB2
3	ENSG00000125285	SOX21
3	ENSG00000125378	BMP4
3	ENSG00000125968	ID1
3	ENSG00000126217	MCF2L
3	ENSG00000126460	PRRG2
3	ENSG00000128052	KDR
3	ENSG00000128567	PODXL
3	ENSG00000128591	FLNC
3	ENSG00000128641	MYO1B
3	ENSG00000128683	GAD1
3	ENSG00000129194	SOX15
3	ENSG00000129204	USP6
3	ENSG00000129451	KLK10
3	ENSG00000129514	FOXA1
3	ENSG00000129990	SYT5
3	ENSG00000130234	ACE2
3	ENSG00000130545	CRB3
3	ENSG00000130701	RBBP8NL
3	ENSG00000130707	ASS1
3	ENSG00000130751	NPAS1
3	ENSG00000130762	ARHGEF16
3	ENSG00000132470	ITGB4
3	ENSG00000132561	MATN2
3	ENSG00000132613	MTSS2
3	ENSG00000132698	RAB25
3	ENSG00000132744	ACY3
3	ENSG00000132746	ALDH3B2
3	ENSG00000133069	TMCC2
3	ENSG00000133401	PDZD2
3	ENSG00000133477	FAM83F
3	ENSG00000133740	E2F5
3	ENSG00000133985	TTC9
3	ENSG00000134258	VTCN1
3	ENSG00000134398	ERN2
3	ENSG00000134504	KCTD1
3	ENSG00000134569	LRP4
3	ENSG00000134716	CYP2J2
3	ENSG00000134757	DSG3
3	ENSG00000134762	DSC3
3	ENSG00000134827	TCN1
3	ENSG00000134873	CLDN10
3	ENSG00000135111	TBX3
3	ENSG00000135324	MRAP2
3	ENSG00000135480	KRT7
3	ENSG00000135750	KCNK1
3	ENSG00000135773	CAPN9
3	ENSG00000135898	GPR55
3	ENSG00000136153	LMO7
3	ENSG00000136379	ABHD17C
3	ENSG00000136848	DAB2IP
3	ENSG00000137203	TFAP2A
3	ENSG00000137266	SLC22A23
3	ENSG00000137648	TMPRSS4
3	ENSG00000137699	TRIM29
3	ENSG00000137709	POU2F3
3	ENSG00000137727	ARHGAP20
3	ENSG00000137843	PAK6
3	ENSG00000137968	SLC44A5
3	ENSG00000138131	LOXL4
3	ENSG00000138135	CH25H
3	ENSG00000138193	PLCE1
3	ENSG00000138271	GPR87
3	ENSG00000138411	HECW2
3	ENSG00000138696	BMPR1B
3	ENSG00000138759	FRAS1
3	ENSG00000138798	EGF
3	ENSG00000138823	MTTP
3	ENSG00000139044	B4GALNT3
3	ENSG00000139438	FAM222A
3	ENSG00000139445	FOXN4
3	ENSG00000139835	GRTP1
3	ENSG00000140254	DUOXA1
3	ENSG00000140279	DUOX2
3	ENSG00000140832	MARVELD3
3	ENSG00000140835	CHST4
3	ENSG00000141198	TOM1L1
3	ENSG00000141441	GAREM1
3	ENSG00000141448	GATA6
3	ENSG00000141579	ZNF750
3	ENSG00000141655	TNFRSF11A
3	ENSG00000141736	ERBB2
3	ENSG00000141738	GRB7
3	ENSG00000141934	PLPP2
3	ENSG00000142273	CBLC
3	ENSG00000142627	EPHA2
3	ENSG00000142700	DMRTA2
3	ENSG00000142798	HSPG2
3	ENSG00000142871	CCN1
3	ENSG00000142949	PTPRF
3	ENSG00000143036	SLC44A3
3	ENSG00000143061	IGSF3
3	ENSG00000143126	CELSR2
3	ENSG00000143217	NECTIN4
3	ENSG00000143224	PPOX
3	ENSG00000143416	SELENBP1
3	ENSG00000143502	SUSD4
3	ENSG00000143858	SYT2
3	ENSG00000143867	OSR1
3	ENSG00000143882	ATP6V1C2
3	ENSG00000144119	C1QL2
3	ENSG00000144452	ABCA12
3	ENSG00000144583	MARCHF4
3	ENSG00000144712	CAND2
3	ENSG00000144724	PTPRG
3	ENSG00000144834	TAGLN3
3	ENSG00000145103	ILDR1
3	ENSG00000145623	OSMR
3	ENSG00000146054	TRIM7
3	ENSG00000146411	SLC2A12
3	ENSG00000146674	IGFBP3
3	ENSG00000146950	SHROOM2
3	ENSG00000147041	SYTL5
3	ENSG00000147642	SYBU
3	ENSG00000147676	MAL2
3	ENSG00000147689	FAM83A
3	ENSG00000147697	GSDMC
3	ENSG00000148346	LCN2
3	ENSG00000148468	FAM171A1
3	ENSG00000148671	ADIRF
3	ENSG00000149090	PAMR1
3	ENSG00000149115	TNKS1BP1
3	ENSG00000149260	CAPN5
3	ENSG00000150556	LYPD6B
3	ENSG00000150687	PRSS23
3	ENSG00000151090	THRB
3	ENSG00000151338	MIPOL1
3	ENSG00000151632	AKR1C2
3	ENSG00000151693	ASAP2
3	ENSG00000151715	TMEM45B
3	ENSG00000152583	SPARCL1
3	ENSG00000152669	CCNO
3	ENSG00000152939	MARVELD2
3	ENSG00000153234	NR4A2
3	ENSG00000153292	ADGRF1
3	ENSG00000153714	LURAP1L
3	ENSG00000153721	CNKSR3
3	ENSG00000154040	CABYR
3	ENSG00000154162	CDH12
3	ENSG00000154165	GPR15
3	ENSG00000154274	C4orf19
3	ENSG00000154447	SH3RF1
3	ENSG00000154856	APCDD1
3	ENSG00000155066	PROM2
3	ENSG00000155093	PTPRN2
3	ENSG00000156413	FUT6
3	ENSG00000156453	PCDH1
3	ENSG00000156463	SH3RF2
3	ENSG00000157110	RBPMS
3	ENSG00000157214	STEAP2
3	ENSG00000157765	SLC34A2
3	ENSG00000157927	RADIL
3	ENSG00000157985	AGAP1
3	ENSG00000158315	RHBDL2
3	ENSG00000159166	LAD1
3	ENSG00000159648	TEPP
3	ENSG00000159714	ZDHHC1
3	ENSG00000160298	C21orf58
3	ENSG00000161281	COX7A1
3	ENSG00000161798	AQP5
3	ENSG00000161896	IP6K3
3	ENSG00000161996	WDR90
3	ENSG00000162069	BICDL2
3	ENSG00000162399	BSND
3	ENSG00000162437	RAVER2
3	ENSG00000162571	TTLL10
3	ENSG00000162738	VANGL2
3	ENSG00000162755	KLHDC9
3	ENSG00000162896	PIGR
3	ENSG00000162981	LRATD1
3	ENSG00000163362	INAVA
3	ENSG00000163435	ELF3
3	ENSG00000163531	NFASC
3	ENSG00000163629	PTPN13
3	ENSG00000163704	PRRT3
3	ENSG00000163898	LIPH
3	ENSG00000163959	SLC51A
3	ENSG00000164078	MST1R
3	ENSG00000164171	ITGA2
3	ENSG00000164287	CDC20B
3	ENSG00000164379	FOXQ1
3	ENSG00000164647	STEAP1
3	ENSG00000164683	HEY1
3	ENSG00000164855	TMEM184A
3	ENSG00000164920	OSR2
3	ENSG00000165138	ANKS6
3	ENSG00000165188	RNF183
3	ENSG00000165215	CLDN3
3	ENSG00000165795	NDRG2
3	ENSG00000165905	LARGE2
3	ENSG00000165912	PACSIN3
3	ENSG00000166173	LARP6
3	ENSG00000166415	WDR72
3	ENSG00000166473	PKD1L2
3	ENSG00000166510	CCDC68
3	ENSG00000166897	ELFN2
3	ENSG00000166979	EVA1C
3	ENSG00000167034	NKX3-1
3	ENSG00000167105	TMEM92
3	ENSG00000167165	UGT1A6
3	ENSG00000167183	PRR15L
3	ENSG00000167244	IGF2
3	ENSG00000167306	MYO5B
3	ENSG00000167644	C19orf33
3	ENSG00000167880	EVPL
3	ENSG00000167964	RAB26
3	ENSG00000168032	ENTPD3
3	ENSG00000168077	SCARA3
3	ENSG00000168350	DEGS2
3	ENSG00000168672	LRATD2
3	ENSG00000168952	STXBP6
3	ENSG00000169116	PARM1
3	ENSG00000169242	EFNA1
3	ENSG00000169908	TM4SF1
3	ENSG00000170011	MYRIP
3	ENSG00000170412	GPRC5C
3	ENSG00000170421	KRT8
3	ENSG00000170545	SMAGP
3	ENSG00000170577	SIX2
3	ENSG00000170786	SDR16C5
3	ENSG00000170899	GSTA4
3	ENSG00000171004	HS6ST2
3	ENSG00000171124	FUT3
3	ENSG00000171219	CDC42BPG
3	ENSG00000171345	KRT19
3	ENSG00000171680	PLEKHG5
3	ENSG00000171903	CYP4F11
3	ENSG00000171916	LGALS9C
3	ENSG00000172478	MAB21L4
3	ENSG00000172551	MUCL1
3	ENSG00000172817	CYP7B1
3	ENSG00000172955	ADH6
3	ENSG00000173114	LRRN3
3	ENSG00000173253	DMRT2
3	ENSG00000173702	MUC13
3	ENSG00000173898	SPTBN2
3	ENSG00000174132	FAM174A
3	ENSG00000174292	TNK1
3	ENSG00000174502	SLC26A9
3	ENSG00000174514	MFSD4A
3	ENSG00000174607	UGT8
3	ENSG00000174640	SLCO2A1
3	ENSG00000174938	SEZ6L2
3	ENSG00000174951	FUT1
3	ENSG00000175164	ABO
3	ENSG00000175287	PHYHD1
3	ENSG00000175793	SFN
3	ENSG00000175866	BAIAP2
3	ENSG00000175906	ARL4D
3	ENSG00000175928	LRRN1
3	ENSG00000176153	GPX2
3	ENSG00000176399	DMRTA1
3	ENSG00000176532	PRR15
3	ENSG00000176641	RNF152
3	ENSG00000176658	MYO1D
3	ENSG00000176907	TCIM
3	ENSG00000176920	FUT2
3	ENSG00000176927	EFCAB5
3	ENSG00000177106	EPS8L2
3	ENSG00000177383	MAGEF1
3	ENSG00000178078	STAP2
3	ENSG00000178467	P4HTM
3	ENSG00000178826	TMEM139
3	ENSG00000179178	TMEM125
3	ENSG00000179403	VWA1
3	ENSG00000179913	B3GNT3
3	ENSG00000180730	SHISA2
3	ENSG00000180801	ARSJ
3	ENSG00000181019	NQO1
3	ENSG00000181392	SYNE4
3	ENSG00000181449	SOX2
3	ENSG00000182107	TMEM30B
3	ENSG00000182195	LDOC1
3	ENSG00000182580	EPHB3
3	ENSG00000182795	C1orf116
3	ENSG00000183111	ARHGEF37
3	ENSG00000183421	RIPK4
3	ENSG00000183569	SERHL2
3	ENSG00000183840	GPR39
3	ENSG00000184012	TMPRSS2
3	ENSG00000184254	ALDH1A3
3	ENSG00000184292	TACSTD2
3	ENSG00000184363	PKP3
3	ENSG00000184564	SLITRK6
3	ENSG00000184731	FAM110C
3	ENSG00000185100	ADSS1
3	ENSG00000185361	TNFAIP8L1
3	ENSG00000185442	FAM174B
3	ENSG00000185479	KRT6B
3	ENSG00000185532	PRKG1
3	ENSG00000185551	NR2F2
3	ENSG00000185567	AHNAK2
3	ENSG00000186204	CYP4F12
3	ENSG00000186212	SOWAHB
3	ENSG00000187372	PCDHB13
3	ENSG00000187860	CCDC157
3	ENSG00000188064	WNT7B
3	ENSG00000188175	HEPACAM2
3	ENSG00000188385	JAKMIP3
3	ENSG00000188643	S100A16
3	ENSG00000188910	GJB3
3	ENSG00000188959	C9orf152
3	ENSG00000189143	CLDN4
3	ENSG00000189221	MAOA
3	ENSG00000189280	GJB5
3	ENSG00000189377	CXCL17
3	ENSG00000189433	GJB4
3	ENSG00000196104	SPOCK3
3	ENSG00000196344	ADH7
3	ENSG00000196411	EPHB4
3	ENSG00000196542	SPTSSB
3	ENSG00000196569	LAMA2
3	ENSG00000196935	SRGAP1
3	ENSG00000197140	ADAM32
3	ENSG00000197256	KANK2
3	ENSG00000197410	DCHS2
3	ENSG00000197446	CYP2F1
3	ENSG00000197496	SLC2A10
3	ENSG00000197641	SERPINB13
3	ENSG00000197712	FAM114A1
3	ENSG00000198074	AKR1B10
3	ENSG00000198183	BPIFA1
3	ENSG00000198435	NRARP
[truncated: 5,349 more rows]

## Sheet: Table 3
k_cluster (in descending order)	Ensembl ID	Gene symbol
1	ENSG00000008516	MMP25
1	ENSG00000112874	NUDT12
1	ENSG00000159496	RGL4
1	ENSG00000187955	COL14A1
1	ENSG00000066294	CD84
1	ENSG00000101255	TRIB3
1	ENSG00000100600	LGMN
1	ENSG00000182022	CHST15
1	ENSG00000196562	SULF2
1	ENSG00000065615	CYB5R4
1	ENSG00000173281	PPP1R3B
1	ENSG00000110080	ST3GAL4
1	ENSG00000196358	NTNG2
1	ENSG00000013392	RWDD2A
1	ENSG00000075426	FOSL2
1	ENSG00000175352	NRIP3
1	ENSG00000057704	TMCC3
1	ENSG00000111913	RIPOR2
1	ENSG00000124102	PI3
1	ENSG00000184557	SOCS3
1	ENSG00000105697	HAMP
1	ENSG00000131203	IDO1
1	ENSG00000105835	NAMPT
1	ENSG00000115415	STAT1
1	ENSG00000185201	IFITM2
1	ENSG00000147408	CSGALNACT1
1	ENSG00000185885	IFITM1
1	ENSG00000042832	TG
1	ENSG00000181016	LSMEM1
1	ENSG00000165566	AMER2
1	ENSG00000162174	ASRGL1
1	ENSG00000129538	RNASE1
1	ENSG00000147459	DOCK5
1	ENSG00000276231	PIK3R6
1	ENSG00000154451	GBP5
1	ENSG00000148053	NTRK2
1	ENSG00000008517	IL32
1	ENSG00000131323	TRAF3
1	ENSG00000163221	S100A12
1	ENSG00000101187	SLCO4A1
1	ENSG00000112799	LY86
1	ENSG00000129667	RHBDF2
1	ENSG00000136490	LIMD2
1	ENSG00000185897	FFAR3
1	ENSG00000134815	DHX34
1	ENSG00000105499	PLA2G4C
1	ENSG00000148926	ADM
1	ENSG00000081985	IL12RB2
1	ENSG00000175040	CHST2
1	ENSG00000145979	TBC1D7
1	ENSG00000177706	FAM20C
1	ENSG00000106948	AKNA
1	ENSG00000281106	TMEM272
1	ENSG00000141551	CSNK1D
1	ENSG00000256235	SMIM3
1	ENSG00000177138	FAM9B
1	ENSG00000176170	SPHK1
1	ENSG00000013619	MAMLD1
1	ENSG00000137265	IRF4
1	ENSG00000100368	CSF2RB
1	ENSG00000172575	RASGRP1
1	ENSG00000154122	ANKH
1	ENSG00000131873	CHSY1
1	ENSG00000127528	KLF2
1	ENSG00000140859	KIFC3
1	ENSG00000105339	DENND3
2	ENSG00000173559	NABP1
2	ENSG00000117091	CD48
2	ENSG00000104320	NBN
2	ENSG00000181045	SLC26A11
2	ENSG00000100024	UPB1
2	ENSG00000163421	PROK2
2	ENSG00000161944	ASGR2
2	ENSG00000123610	TNFAIP6
2	ENSG00000138829	FBN2
2	ENSG00000181634	TNFSF15
2	ENSG00000186265	BTLA
2	ENSG00000171291	ZNF439
2	ENSG00000116852	KIF21B
2	ENSG00000169180	XPO6
2	ENSG00000116337	AMPD2
2	ENSG00000170379	TCAF2
2	ENSG00000183688	RFLNB
2	ENSG00000135048	CEMIP2
2	ENSG00000100985	MMP9
2	ENSG00000257335	MGAM
2	ENSG00000171051	FPR1
6	ENSG00000136295	TTYH3
6	ENSG00000205710	C17orf107
6	ENSG00000142102	PGGHG
6	ENSG00000105711	SCN1B
6	ENSG00000049249	TNFRSF9
6	ENSG00000108950	FAM20A
6	ENSG00000104974	LILRA1
6	ENSG00000064547	LPAR2
6	ENSG00000162694	EXTL2
6	ENSG00000170837	GPR27
6	ENSG00000151650	VENTX
6	ENSG00000277632	CCL3
6	ENSG00000173110	HSPA6
6	ENSG00000168394	TAP1
6	ENSG00000139626	ITGB7
6	ENSG00000277443	MARCKS
6	ENSG00000111859	NEDD9
6	ENSG00000115956	PLEK
6	ENSG00000163219	ARHGAP25
6	ENSG00000053524	MCF2L2
6	ENSG00000186469	GNG2
6	ENSG00000197728	RPS26
6	ENSG00000129657	SEC14L1
6	ENSG00000101082	SLA2
6	ENSG00000159339	PADI4
6	ENSG00000115165	CYTIP
6	ENSG00000119535	CSF3R
6	ENSG00000007264	MATK
6	ENSG00000163599	CTLA4
6	ENSG00000241106	HLA-DOB
6	ENSG00000152784	PRDM8
6	ENSG00000206203	TSSK2
6	ENSG00000163874	ZC3H12A
6	ENSG00000155099	PIP4P2
6	ENSG00000170365	SMAD1
6	ENSG00000185905	C16orf54
6	ENSG00000122035	RASL11A
6	ENSG00000023902	PLEKHO1
6	ENSG00000128011	LRFN1
6	ENSG00000127124	HIVEP3
6	ENSG00000113263	ITK
6	ENSG00000165272	AQP3
6	ENSG00000225528
6	ENSG00000173848	NET1
6	ENSG00000105122	RASAL3
6	ENSG00000121552	CSTA
6	ENSG00000146070	PLA2G7
6	ENSG00000171608	PIK3CD
6	ENSG00000123096	SSPN
6	ENSG00000151012	SLC7A11
6	ENSG00000109790	KLHL5
6	ENSG00000118503	TNFAIP3
6	ENSG00000133639	BTG1
6	ENSG00000131669	NINJ1
7	ENSG00000090339	ICAM1
7	ENSG00000174885	NLRP6
7	ENSG00000104381	GDAP1
7	ENSG00000011132	APBA3
7	ENSG00000078967	UBE2D4
7	ENSG00000173868	PHOSPHO1
7	ENSG00000108700	CCL8
7	ENSG00000226479	TMEM185B
7	ENSG00000186854	TRABD2A
7	ENSG00000164082	GRM2
7	ENSG00000108107	RPL28
7	ENSG00000221869	CEBPD
7	ENSG00000279191	ITGA3
7	ENSG00000135636	DYSF
7	ENSG00000135838	NPL
7	ENSG00000101265	RASSF2
7	ENSG00000059728	MXD1
7	ENSG00000181649	PHLDA2
7	ENSG00000115607	IL18RAP
7	ENSG00000149289	ZC3H12C
7	ENSG00000087589	CASS4
7	ENSG00000068323	TFE3
7	ENSG00000255398	HCAR3
7	ENSG00000179593	ALOX15B
7	ENSG00000174944	P2RY14
7	ENSG00000178764	ZHX2
7	ENSG00000162745	OLFML2B
7	ENSG00000163412	EIF4E3
7	ENSG00000237513	ITGA3
7	ENSG00000105287	PRKD2
7	ENSG00000065675	PRKCQ
7	ENSG00000196586	MYO6
7	ENSG00000125538	IL1B
7	ENSG00000072786	STK10
7	ENSG00000234290	ITGA3
7	ENSG00000188897
7	ENSG00000154928	EPHB1
7	ENSG00000112195	TREML2
7	ENSG00000171174	RBKS
7	ENSG00000166900	STX3
7	ENSG00000184602	SNN
7	ENSG00000009790	TRAF3IP3
7	ENSG00000196549	MME
7	ENSG00000271503	CCL5
7	ENSG00000180316	PNPLA1
7	ENSG00000213347	MXD3
7	ENSG00000150637	CD226
7	ENSG00000174125	TLR1
7	ENSG00000109320	NFKB1
7	ENSG00000111537	IFNG
7	ENSG00000142089	IFITM3
7	ENSG00000177191	B3GNT8
7	ENSG00000174718	RESF1
7	ENSG00000243279	PRAF2
7	ENSG00000176083	ZNF683
7	ENSG00000113532	ST8SIA4
7	ENSG00000100647	SUSD6
7	ENSG00000118515	SGK1
7	ENSG00000116857	TMEM9
7	ENSG00000125510	OPRL1
7	ENSG00000178789	CD300LB
7	ENSG00000111732	AICDA
7	ENSG00000141506	PIK3R5
7	ENSG00000164125	GASK1B
7	ENSG00000104856	RELB
7	ENSG00000182162	P2RY8
7	ENSG00000005381	MPO
7	ENSG00000132510	KDM6B
7	ENSG00000164107	HAND2
7	ENSG00000185947	ZNF267
7	ENSG00000121966	CXCR4
7	ENSG00000026751	SLAMF7
7	ENSG00000085265	FCN1
7	ENSG00000171724	VAT1L
7	ENSG00000114541	FRMD4B
7	ENSG00000152689	RASGRP3
7	ENSG00000148516	ZEB1
7	ENSG00000138621	PPCDC
7	ENSG00000144354	CDCA7
7	ENSG00000166821	PEX11A
7	ENSG00000259529
7	ENSG00000151651	ADAM8
7	ENSG00000160654	CD3G
7	ENSG00000166432	ZMAT1
7	ENSG00000167676	PLIN4
7	ENSG00000125430	HS3ST3B1
5	ENSG00000115594	IL1R1
5	ENSG00000140932	CMTM2
5	ENSG00000143851	PTPN7
5	ENSG00000131979	GCH1
5	ENSG00000138795	LEF1
5	ENSG00000145819	ARHGAP26
5	ENSG00000183323	CCDC125
5	ENSG00000156886	ITGAD
5	ENSG00000140564	FURIN
5	ENSG00000010818	HIVEP2
5	ENSG00000126353	CCR7
5	ENSG00000125810	CD93
5	ENSG00000147454	SLC25A37
5	ENSG00000136689	IL1RN
5	ENSG00000164619	BMPER
5	ENSG00000043462	LCP2
5	ENSG00000273604	EPOP
5	ENSG00000170525	PFKFB3
5	ENSG00000105609	LILRB5
5	ENSG00000105374	NKG7
5	ENSG00000124615	MOCS1
5	ENSG00000142185	TRPM2
5	ENSG00000164039	BDH2
5	ENSG00000160271	RALGDS
5	ENSG00000159110	IFNAR2
5	ENSG00000057657	PRDM1
5	ENSG00000128590	DNAJB9
5	ENSG00000171310	CHST11
5	ENSG00000170989	S1PR1
5	ENSG00000204160	ZDHHC18
5	ENSG00000198355	PIM3
5	ENSG00000178607	ERN1
5	ENSG00000188282	RUFY4
5	ENSG00000134460	IL2RA
5	ENSG00000115590	IL1R2
5	ENSG00000186577	SMIM29
5	ENSG00000100284	TOM1
5	ENSG00000028137	TNFRSF1B
5	ENSG00000139572	GPR84
5	ENSG00000158882	TOMM40L
5	ENSG00000116604	MEF2D
5	ENSG00000179388	EGR3
5	ENSG00000278195	SSTR3
5	ENSG00000173039	RELA
5	ENSG00000071054	MAP4K4
5	ENSG00000156860	FBRS
5	ENSG00000283378	CNTNAP3C
5	ENSG00000167083	GNGT2
5	ENSG00000134028	ADAMDEC1
5	ENSG00000166311	SMPD1
5	ENSG00000162813	BPNT1
5	ENSG00000214944	ARHGEF28
5	ENSG00000273136	NBPF26
5	ENSG00000140993	TIGD7
5	ENSG00000146592	CREB5
5	ENSG00000077984	CST7
5	ENSG00000204936	CD177
5	ENSG00000112561	TFEB
5	ENSG00000128016	ZFP36
5	ENSG00000128512	DOCK4
5	ENSG00000244617	ASPRV1
5	ENSG00000154065	ANKRD29
5	ENSG00000169508	GPR183
5	ENSG00000149591	TAGLN
5	ENSG00000167851	CD300A
5	ENSG00000169429	CXCL8
5	ENSG00000171236	LRG1
5	ENSG00000110046	ATG2A
5	ENSG00000174963	ZIC4
5	ENSG00000162747	FCGR3B
5	ENSG00000078081	LAMP3
5	ENSG00000181523	SGSH
5	ENSG00000169136	ATF5
5	ENSG00000090924	PLEKHG2
5	ENSG00000178562	CD28
5	ENSG00000219626	FAM228B
5	ENSG00000122547	EEPD1
5	ENSG00000157551	KCNJ15
5	ENSG00000182010	RTKN2
5	ENSG00000222009	BTBD19
5	ENSG00000100644	HIF1A
5	ENSG00000172673	THEMIS
5	ENSG00000001561	ENPP4
5	ENSG00000165233	CARD19
5	ENSG00000172183	ISG20
5	ENSG00000123689	G0S2
5	ENSG00000140563	MCTP2
5	ENSG00000137496	IL18BP
5	ENSG00000134070	IRAK2
5	ENSG00000052795	FNIP2
5	ENSG00000204305	AGER
5	ENSG00000140368	PSTPIP1
5	ENSG00000107147	KCNT1
5	ENSG00000120318	ARAP3
5	ENSG00000140548	ZNF710
5	ENSG00000013725	CD6
5	ENSG00000007237	GAS7
5	ENSG00000153898	MCOLN2
5	ENSG00000204304	PBX2
5	ENSG00000125735	TNFSF14
5	ENSG00000081041	CXCL2
5	ENSG00000123643	SLC36A1
5	ENSG00000242802	AP5Z1
5	ENSG00000139364	TMEM132B
5	ENSG00000124181	PLCG1
5	ENSG00000108387	SEPTIN4
4	ENSG00000129467	ADCY4
4	ENSG00000198933	TBKBP1
4	ENSG00000204131	NHSL2
4	ENSG00000170956	CEACAM3
4	ENSG00000254087	LYN
4	ENSG00000103313	MEFV
4	ENSG00000110047	EHD1
4	ENSG00000106976	DNM1
4	ENSG00000100311	PDGFB
4	ENSG00000111907	TPD52L1
4	ENSG00000183137	CEP57L1
4	ENSG00000089351	GRAMD1A
4	ENSG00000125740	FOSB
4	ENSG00000174130	TLR6
4	ENSG00000127152	BCL11B
4	ENSG00000135083	CCNJL
4	ENSG00000069399	BCL3
4	ENSG00000125505	MBOAT7
4	ENSG00000136630	HLX
4	ENSG00000275302	CCL4
4	ENSG00000168421	RHOH
4	ENSG00000077238	IL4R
4	ENSG00000072694	FCGR2B
4	ENSG00000073861	TBX21
4	ENSG00000158825	CDA
4	ENSG00000140853	NLRC5
4	ENSG00000156050	FAM161B
4	ENSG00000106415	GLCCI1
4	ENSG00000103852	TTC23
4	ENSG00000133121	STARD13
4	ENSG00000143167	GPA33
4	ENSG00000285106	ITGA3
4	ENSG00000147119	CHST7
4	ENSG00000170458	CD14
4	ENSG00000187775	DNAH17
4	ENSG00000008083	JARID2
4	ENSG00000104951	IL4I1
4	ENSG00000285938
4	ENSG00000158163	DZIP1L
4	ENSG00000149177	PTPRJ
4	ENSG00000157570	TSPAN18
4	ENSG00000162244	RPL29
4	ENSG00000107738	VSIR
4	ENSG00000198464	ZNF480
4	ENSG00000156127	BATF
4	ENSG00000140678	ITGAX
4	ENSG00000146859	TMEM140
4	ENSG00000177663	IL17RA
4	ENSG00000090238	YPEL3
4	ENSG00000196843	ARID5A
4	ENSG00000158805	ZNF276
4	ENSG00000115896	PLCL1
4	ENSG00000154229	PRKCA
4	ENSG00000285708
4	ENSG00000106952	TNFSF8
4	ENSG00000173482	PTPRM
4	ENSG00000197329	PELI1
4	ENSG00000180871	CXCR2
4	ENSG00000113749	HRH2
4	ENSG00000182885	ADGRG3
4	ENSG00000050438	SLC4A8
4	ENSG00000198203	SULT1C2
4	ENSG00000157800	SLC37A3
4	ENSG00000185262	UBALD2
4	ENSG00000180644	PRF1
4	ENSG00000184588	PDE4B
4	ENSG00000187474	FPR3
4	ENSG00000056558	TRAF1
4	ENSG00000204020	LIPN
4	ENSG00000183813	CCR4
4	ENSG00000165029	ABCA1
4	ENSG00000085117	CD82
4	ENSG00000124762	CDKN1A
4	ENSG00000214193	SH3D21
4	ENSG00000173535	TNFRSF10C
4	ENSG00000079308	TNS1
4	ENSG00000176845	METRNL
4	ENSG00000146112	PPP1R18
4	ENSG00000108932	SLC16A6
4	ENSG00000152495	CAMK4
4	ENSG00000189233	NUGGC
4	ENSG00000108798	ABI3
4	ENSG00000174600	CMKLR1
4	ENSG00000170542	SERPINB9
4	ENSG00000176438	SYNE3
4	ENSG00000145901	TNIP1
4	ENSG00000095794	CREM
4	ENSG00000158517	NCF1
4	ENSG00000198858	R3HDM4
4	ENSG00000122224	LY9
4	ENSG00000128271	ADORA2A
4	ENSG00000103489	XYLT1
4	ENSG00000125347	IRF1
4	ENSG00000132334	PTPRE
4	ENSG00000134152	KATNBL1
4	ENSG00000149798	CDC42EP2
4	ENSG00000087157	PGS1
4	ENSG00000276070	CCL4L2
4	ENSG00000185650	ZFP36L1
4	ENSG00000132405	TBC1D14
4	ENSG00000155966	AFF2
4	ENSG00000166501	PRKCB
4	ENSG00000170439	METTL7B
4	ENSG00000249992	TMEM158
4	ENSG00000135074	ADAM19
4	ENSG00000152229	PSTPIP2
4	ENSG00000173846	PLK3
4	ENSG00000152455	SUV39H2
4	ENSG00000157873	TNFRSF14
4	ENSG00000120063	GNA13
4	ENSG00000162645	GBP2
4	ENSG00000108691	CCL2
4	ENSG00000196663	TECPR2
4	ENSG00000125812	GZF1
4	ENSG00000197093	GAL3ST4
4	ENSG00000255833	TIFAB
4	ENSG00000010327	STAB1
4	ENSG00000163519	TRAT1
4	ENSG00000131634	TMEM204
4	ENSG00000137331	IER3
4	ENSG00000121797	CCRL2
4	ENSG00000135094	SDS
4	ENSG00000142512	SIGLEC10
4	ENSG00000179934	CCR8
4	ENSG00000153310	CYRIB
4	ENSG00000130363	RSPH3
4	ENSG00000020633	RUNX3
4	ENSG00000116741	RGS2
4	ENSG00000184500	PROS1
4	ENSG00000186818	LILRB4
4	ENSG00000076662	ICAM3
4	ENSG00000068976	PYGM
4	ENSG00000249437	NAIP
4	ENSG00000182986	ZNF320
4	ENSG00000164236	ANKRD33B
4	ENSG00000089505	CMTM1
3	ENSG00000187764	SEMA4D
3	ENSG00000138378	STAT4
3	ENSG00000120457	KCNJ5
3	ENSG00000011028	MRC2
3	ENSG00000100565	LRRC74A
3	ENSG00000123329	ARHGAP9
3	ENSG00000166920	C15orf48
3	ENSG00000107742	SPOCK2
3	ENSG00000198842	STYXL2
3	ENSG00000204592	HLA-E
3	ENSG00000128645	HOXD1
3	ENSG00000243696
3	ENSG00000183032	SLC25A21
3	ENSG00000280237	ITGA3
3	ENSG00000072952	IRAG1
3	ENSG00000144655	CSRNP1
3	ENSG00000029153	BMAL2
3	ENSG00000198814	GK
3	ENSG00000103569	AQP9
3	ENSG00000118785	SPP1
3	ENSG00000079435	LIPE
3	ENSG00000185561	TLCD2
3	ENSG00000163823	CCR1
3	ENSG00000145685	LHFPL2
3	ENSG00000109674	NEIL3
3	ENSG00000115085	ZAP70
3	ENSG00000134955	SLC37A2
3	ENSG00000166341	DCHS1
3	ENSG00000187037	GPR141
3	ENSG00000224959	ITGA3
3	ENSG00000197635	DPP4
3	ENSG00000125245	GPR18
3	ENSG00000103522	IL21R
3	ENSG00000205045	SLFN12L
3	ENSG00000160712	IL6R
3	ENSG00000079263	SP140
3	ENSG00000160200	CBS
3	ENSG00000099985	OSM
3	ENSG00000137474	MYO7A
3	ENSG00000126467	TSKS
3	ENSG00000148690	FRA10AC1
3	ENSG00000108179	PPIF
3	ENSG00000162407	PLPP3
3	ENSG00000162711	NLRP3
3	ENSG00000276085	CCL3L1
3	ENSG00000163534	FCRL1
3	ENSG00000137312	FLOT1
3	ENSG00000165801	ARHGEF40
3	ENSG00000136541	ERMN
3	ENSG00000183307	TMEM121B
3	ENSG00000137642	SORL1
3	ENSG00000139352	ASCL1
3	ENSG00000171223	JUNB
3	ENSG00000110660	SLC35F2
3	ENSG00000163220	S100A9
3	ENSG00000074660	SCARF1
3	ENSG00000198909	MAP3K3
3	ENSG00000101236	RNF24
3	ENSG00000160796	NBEAL2
3	ENSG00000145335	SNCA
3	ENSG00000186810	CXCR3
3	ENSG00000102879	CORO1A
3	ENSG00000173757	STAT5B
3	ENSG00000099860	GADD45B
3	ENSG00000226380	ITGA3
3	ENSG00000122642	FKBP9
3	ENSG00000120949	TNFRSF8
3	ENSG00000113916	BCL6
3	ENSG00000100055	CYTH4
3	ENSG00000116017	ARID3A
3	ENSG00000168918	INPP5D
3	ENSG00000156869	FRRS1
3	ENSG00000138821	SLC39A8
3	ENSG00000156265	MAP3K7CL
3	ENSG00000105352	CEACAM4
3	ENSG00000102393	GLA
3	ENSG00000131042	LILRB2
3	ENSG00000096092	TMEM14A
3	ENSG00000183484	GPR132
3	ENSG00000089060	SLC8B1
3	ENSG00000159307	SCUBE1
3	ENSG00000019991	HGF
3	ENSG00000103257	SLC7A5
3	ENSG00000064932	SBNO2
3	ENSG00000162630	B3GALT2
3	ENSG00000140511	HAPLN3
3	ENSG00000204577	LILRB3
3	ENSG00000154025	SLC5A10
3	ENSG00000137309	HMGA1
3	ENSG00000146285	SCML4
3	ENSG00000089558	KCNH4
3	ENSG00000049768	FOXP3
3	ENSG00000142347	MYO1F
3	ENSG00000100351	GRAP2
3	ENSG00000163297	ANTXR2
3	ENSG00000099998	GGT5
3	ENSG00000112096	ITGA3
3	ENSG00000139318	DUSP6
3	ENSG00000127311	HELB
3	ENSG00000164691	TAGAP
3	ENSG00000100906	NFKBIA
3	ENSG00000163464	CXCR1
3	ENSG00000165071	TMEM71
3	ENSG00000109099	PMP22
3	ENSG00000158050	DUSP2
3	ENSG00000083720	OXCT1
3	ENSG00000188483	IER5L
3	ENSG00000180694	TMEM64
3	ENSG00000127084	FGD3
3	ENSG00000169403	PTAFR
3	ENSG00000197860	SGTB
3	ENSG00000173040	EVC2
3	ENSG00000077420	APBB1IP
3	ENSG00000154743	TSEN2
3	ENSG00000118513	MYB
3	ENSG00000173208	ABCD2
3	ENSG00000115604	IL18R1
3	ENSG00000100453	GZMB
3	ENSG00000173762	CD7
3	ENSG00000105639	JAK3
3	ENSG00000160584	SIK3
3	ENSG00000213445	SIPA1
3	ENSG00000160791	CCR5
3	ENSG00000240891	PLCXD2
3	ENSG00000153395	LPCAT1
3	ENSG00000197971	MBP
3	ENSG00000087245	MMP2
3	ENSG00000175899	A2M
3	ENSG00000196954	CASP4
3	ENSG00000167994	RAB3IL1
3	ENSG00000121753	ADGRB2
3	ENSG00000124126	PREX1
3	ENSG00000105928	GSDME
3	ENSG00000196189	SEMA4A
3	ENSG00000179750	APOBEC3B
3	ENSG00000137509	PRCP
3	ENSG00000180340	FZD2
3	ENSG00000139173	TMEM117
3	ENSG00000153283	CD96
3	ENSG00000171791	BCL2
3	ENSG00000113368	LMNB1
3	ENSG00000080709	KCNN2
3	ENSG00000173083	HPSE
3	ENSG00000100385	IL2RB
3	ENSG00000072134	EPN2
3	ENSG00000065357	DGKA
3	ENSG00000182541	LIMK2
3	ENSG00000232040	ZBED9
3	ENSG00000075618	FSCN1
3	ENSG00000123908	AGO2
3	ENSG00000123700	KCNJ2
3	ENSG00000180448	ARHGAP45
3	ENSG00000117228	GBP1
3	ENSG00000185737	NRG3
3	ENSG00000135749	PCNX2
3	ENSG00000127824	TUBA4A
3	ENSG00000012124	CD22
3	ENSG00000197852	INKA2
3	ENSG00000082074	FYB1
3	ENSG00000271383	NBPF19
3	ENSG00000100422	CERK
3	ENSG00000146278	PNRC1
3	ENSG00000188404	SELL
3	ENSG00000137462	TLR2
3	ENSG00000152766	ANKRD22
3	ENSG00000139832	RAB20
3	ENSG00000167874	TMEM88
3	ENSG00000187605	TET3
3	ENSG00000077150	NFKB2
3	ENSG00000136040	PLXNC1
3	ENSG00000114626	ABTB1
3	ENSG00000275023	MLLT6
3	ENSG00000167604	NFKBID
3	ENSG00000126262	FFAR2
3	ENSG00000113303	BTNL8
3	ENSG00000167536	DHRS13
3	ENSG00000165269	AQP7
3	ENSG00000181409	AATK
3	ENSG00000185304	RGPD2
3	ENSG00000213648	SULT1A4
3	ENSG00000267508	ZNF285
3	ENSG00000213413	PVRIG
3	ENSG00000119514	GALNT12
3	ENSG00000259207	ITGB3
3	ENSG00000102096	PIM2
3	ENSG00000102245	CD40LG
3	ENSG00000128383	APOBEC3A
3	ENSG00000175130	MARCKSL1
3	ENSG00000100031	GGT1
3	ENSG00000169246	NPIPB3
3	ENSG00000075399	VPS9D1
3	ENSG00000117298	ECE1
3	ENSG00000101294	HM13
3	ENSG00000133048	CHI3L1
3	ENSG00000127507	ADGRE2
3	ENSG00000000938	FGR
3	ENSG00000140391	TSPAN3
3	ENSG00000127951	FGL2
3	ENSG00000165474	GJB2
3	ENSG00000186105	LRRC70
3	ENSG00000143546	S100A8
3	ENSG00000172889	EGFL7
3	ENSG00000139618	BRCA2
3	ENSG00000197818	SLC9A8
3	ENSG00000168062	BATF2
3	ENSG00000155307	SAMSN1
3	ENSG00000196876	SCN8A

## Sheet: Table 4
Cluster #	N cells	HLCA (Sikkema, 2023)	Meyer lung (Madissoon, 2023)	Teichmann immune (Domingues-Conde, 2022)	Defining marker genes	Final annotation (manual)
0	112106	Alveolar macrophages	Macro_alveolar	Alveolar macrophages	APOC2	AM_APOC2
1	90912	Alveolar macrophages	Macro_alveolar	Alveolar macrophages	IFI27	AM_IFI27
10	84409	Alveolar macrophages	Macro_alveolar	Alveolar macrophages	PPARG, MRC1	AM
11	60874	Alveolar macrophages	Macro_alveolar	Alveolar macrophages	PPARG, MRC1	AM
13	57634	Alveolar macrophages	Macro_alveolar	Alveolar macrophages	TFRC, CCL18, FN1	AM FN1 CCL18
14	57227	Alveolar macrophages	Macro_alveolar	Alveolar macrophages	Various mitochondrial	AM-Mito-hi
21	10926	Alveolar Mph proliferating	Macro_dividing	Macrophages, Alveolar macrophages	MKI67	AM proliferating
17	28239	Alveolar macrophages	Macro_alveolar	Alveolar macrophages	CD74, C1Q, low nGene	AM - stressed
16	29486	Alveolar macrophages	Macro_alveolar, Macro_interstitial, Macro_CCL	Alveolar macrophages	IFN-response genes	AM IFN-responsive
25	4527	Alveolar macrophages	Macro_alveolar	Alveolar macrophages	RSRP1, SLC11A1	AM RSRP1 NRAMP1
12	57676	Alveolar macrophages, Monocyte-derived Mph	Macro_alveolar, Macro_intravascular	Alveolar macrophages	APOE	Mo-derived AM APOE
15	40522	Monocyte-derived Mph, Alveolar macrophages	Macro_intravascular, Macro_alveolar	Alveolar macrophages	FPR3	Mo-derived AM FPR3
26	122	Monocyte-derived Mph	Macro_interstitial	Alveolar macrophages	TPP1	Mo-derived AM TPP1
18	10206	Monocyte-derived Mph	Macro_interstitial, Macro_intermediate, Macro_intravascular	Intermediate macrophages, Alveolar macrophages	LILRB2, FOS, JUNB	Monocyte
19	5539	DC2, DC1	DC_2, DC_1	DC2, DC1	FGL2, CD1C	cDC/monocyte
20	851	Migratory DCs	DC_activated	Migratory DCs	CSFR2A. CCR7	Migratory DC
24	664	Plasmacytoid DCs	DC_plasmacytoid	pDC	TCF4, IL2RA, IRF7	pDC
2	40711	Basal resting, Non-classical monocytes	Monocyte_CD14, Macro_interstitial	Classical monocytes, Macrophages, Tcm/Naive helper T cells, Alveolar macrophages	G0S2, IFIT2, IL1RN, IL1B	Neutrophils IFIT2 IL1RN
3	46743	Non-classical monocytes, Basal resting, Alveolar macrophages	Monocyte_CD14, Macro_interstitial	Classical monocytes, Alveolar macrophages, Macrophages	G0S2, CXCR4	Neutrophils CXCR4-hi
6	39139	CD4 T cells	CD4_naive/CM, CD4_EM/Effector	Tcm/Naive helper T cells, Tem/Trm cytotoxic T cells	KLF2, IL7R, SELL, TCF7	T cells CD4 naïve/stem-like
4	43825	CD4 T cells	CD4_EM/Effector	Tcm/Naive helper T cells, Tem/Trm cytotoxic T cells	CD40LG, CD4, CXCR6, CCR6	T cells CD4 effector
8	10228	CD4 T cells	T_reg	Regulatory T cells	FOXP3, IL2RA, MAF, CCR4	Tregs
5	41404	CD8 T cells, CD4 T cells	CD4_EM/Effector, CD8_TRM/EM, CD8_TRM, CD4_TRM	Tem/Trm cytotoxic T cells	CCL5, KLRK1, CD8A	T cells CD8A
7	10792	CD8 T cells	ILC, gdT, CD8_TRM	NK cells, CRTAM+ gamma-delta T cells, Tem/Trm cytotoxic T cells	TRDC, GNLY, KLRK1	gdTcells/NK/ILC
9	5340	CD4 T cells, T cells proliferating, CD8 T cells	CD4_EM/Effector, CD4_TRM	Tem/Trm cytotoxic T cells, Tcm/Naive helper T cells	TOP2A, MCM4	T cells proliferating
22	2570	B cells	B_memory	Memory B cells	CD79A, CD79B, IGKC	B cells
23	1487	Mast cells	Mast_cell	Mast cells	CPA3, GATA2, KIT	Mast cells

## Sheet: Table 5 numbers
Group ->		IGRAneg																				IGRApos_PET-CTneg									IGRApos_PET-CTpos														Progressor
Sample ->	Total	C091_B	C093_B	C115_B	C128_B	C134_B	C135_B	C142_B	C154_B	C220_B	C098_B	C131_B	C118_B	C034_B	C110_B	C231_B	C089_B	C189_B	C070_F	C224_B	C224_F	C157_F	C223_B	C052_F	C090_B	C090_F	C107_B	C107_F	C155_B	C155_F	C141_B	C141_F	C079_F	C239_B	C106_B	C106_F	C211_B	C211_F	C140_B	C182_B	C039_F	C233_B	C233_F	C225_F	C222_B	C122_B	C103_F	P103_P	C074_F
0_AM_APOC2	112106	336	305	2274	4823	947	3924	3191	3197	4955	1287	1123	332	436	1188	804	279	1570	2166	219	42	2523	1137	4146	889	883	929	1570	2781	2766	2417	4103	5798	2965	1474	2455	2142	2585	4762	2137	844	1753	1411	424	3497	447	1166	986	60
1_AM_IFI27	90912	295	423	1598	614	1912	701	1514	1718	3462	1232	3668	88	471	647	392	221	2052	503	900	223	1838	3594	565	710	749	459	745	2249	3099	1570	2766	2946	2029	1494	2827	1545	1755	1079	1025	283	1766	1647	1873	642	214	496	490	110
10_AM	84409	974	626	973	2194	2765	2197	1226	2594	1414	1462	1761	597	222	666	315	196	713	2071	227	33	1338	3057	2849	1834	1743	1272	1915	2757	2772	940	2148	1769	3039	555	952	898	1108	2721	1091	309	2575	2892	1312	2984	141	370	314	97
11_AM	60874	746	356	874	1321	1763	1346	1062	1705	733	764	1510	267	189	662	305	291	574	761	264	67	1188	2306	1217	1494	1547	734	1352	2146	1939	719	1682	1802	1575	401	813	859	1303	747	1863	136	2411	1570	903	1682	100	309	246	69
13_AM_FN1_CCL18	57634	396	266	702	1723	1613	523	991	1001	1102	1129	1382	577	171	662	307	133	566	1405	371	67	875	2735	1231	1084	811	512	783	1465	1657	910	1877	1000	881	495	923	716	1033	1952	1035	208	1925	1856	991	1658	86	288	255	55
14_AM_Mito-high	57227	809	427	1489	2160	683	1133	940	776	395	748	1081	160	278	1185	393	481	705	1022	408	115	1314	686	1064	1581	1524	1241	1465	734	671	1504	1451	2028	776	1463	1033	1542	1947	930	237	502	2566	747	339	802	218	343	286	138
21_AM_proliferating	10926	43	35	171	224	360	143	229	132	300	160	273	98	29	93	38	24	269	154	100	24	159	433	156	125	135	47	109	141	248	295	434	575	161	172	198	133	115	115	104	36	229	150	230	333	13	107	183	12
17_AM_stressed	28239	220	86	249	650	316	354	477	348	869	260	272	72	34	96	43	193	249	344	471	113	242	969	355	281	296	179	195	615	449	205	384	837	747	199	291	1616	1821	369	2286	46	807	302	157	283	68	191	123	24
16_AM_IFN-responsive	29486	170	131	362	1106	365	239	298	460	1136	332	842	73	189	268	364	79	530	155	509	111	454	773	147	237	351	194	299	484	380	655	678	1082	577	289	584	523	535	173	347	47	561	529	425	302	84	496	368	19
25_AM_RSRP1_NRAMP1	4527	11	11	18	61	31	50	35	25	162	15	36	54	6	23	38	20	54	67	24	38	75	107	314	18	60	23	50	40	94	40	26	40	160	24	63	56	65	278	85	32	70	149	77	88	7	61	77	8
12_Mo-derived AM_APOE	57676	628	571	682	1566	1330	1241	732	711	1198	306	764	312	238	622	390	285	717	895	1234	196	462	1114	1205	598	728	548	1113	2090	1600	525	815	1471	875	632	1304	1098	1301	591	2058	262	1482	990	748	1392	212	566	633	45
15_Mo-derived AM_FPR3	40522	144	104	319	836	308	384	368	296	1114	289	434	423	123	318	543	169	482	583	1006	176	330	749	507	200	218	274	398	416	449	623	825	631	394	218	494	608	731	527	2304	250	582	451	984	432	109	699	1011	45
26_Mo-derived AM_TPP1	122	0	0	0	0	0	0	0	0	0	0	0	0	0	0	0	0	0	0	0	0	0	0	0	0	0	0	0	0	0	0	0	0	0	0	0	0	0	0	0	0	0	0	0	0	0	0	0	0
18_Monocyte	10206	10	25	33	154	22	25	54	47	147	70	96	140	110	136	235	54	72	62	311	143	25	114	104	20	36	86	134	50	37	160	103	103	91	31	98	310	141	69	302	51	84	66	363	43	37	136	172	6
19_cDC1_Monocyte	5539	11	18	49	268	59	22	74	49	158	80	51	65	58	60	70	92	91	54	124	55	31	89	79	24	20	53	74	55	74	83	75	65	90	28	61	84	68	138	320	37	80	53	142	63	14	97	160	2
20_Migratory DC	851	5	4	8	29	5	3	6	23	26	9	13	1	11	19	9	3	10	5	30	10	6	24	6	4	1	7	10	11	9	35	20	20	13	4	8	38	22	16	34	7	11	11	23	6	3	9	13	0
24_pDC	664	0	2	3	21	1	0	0	10	19	7	2	4	2	4	9	19	13	2	13	11	11	6	3	0	1	0	3	3	5	11	11	13	5	4	21	5	5	6	25	2	3	1	40	0	0	13	26	1
2_Neutrophil_IFIT2_IL1RN	40711	30	24	57	174	78	102	36	93	155	21	182	67	174	228	2132	147	207	22	314	116	70	172	41	57	45	208	60	136	103	98	143	185	45	51	101	88	125	28	211	103	94	92	220	70	16	116	85	34
3_Neutrophil_CXCR4-high	46743	14	27	17	103	51	109	15	37	72	11	70	98	145	322	1459	111	55	51	140	99	27	79	165	22	15	206	39	70	76	53	60	79	24	15	36	58	68	19	239	80	75	58	249	51	13	49	78	35
6_CD4 T cell_Naive_Stem	39139	29	98	211	204	151	74	84	174	926	377	143	19	67	161	333	130	422	15	3135	725	824	507	8	51	77	240	176	337	205	508	412	577	317	239	1279	190	236	131	611	9	223	400	358	63	78	1086	2069	50
4_CD4 T cell_Effector	43825	39	97	207	160	147	73	129	325	992	423	230	13	68	168	514	121	301	32	1723	554	1278	770	7	50	85	152	156	546	284	622	497	581	282	197	985	268	405	102	786	16	295	783	276	66	104	1575	2396	43
8_Treg_FOXP3	10228	17	20	31	73	34	17	10	43	133	82	36	9	24	21	63	36	55	13	1439	222	159	121	4	10	19	47	42	56	37	97	79	173	107	59	365	36	69	41	138	7	52	112	164	21	7	299	631	23
5_CD8A T cell	41404	46	118	169	228	342	76	80	193	2002	300	156	21	64	146	511	126	612	21	5650	958	517	372	20	34	51	295	159	424	225	544	329	436	331	162	604	212	181	136	502	32	278	384	382	57	81	956	2396	53
7_gd T cell_NK_ILC	10792	26	79	43	109	45	19	19	61	248	162	59	10	28	50	165	84	203	9	696	270	144	338	2	27	40	43	49	117	95	112	72	159	122	48	206	72	90	15	108	9	91	110	213	24	8	354	347	48
9_T cell_proliferating	5340	12	6	22	34	54	11	15	12	157	81	13	3	8	20	46	24	38	3	392	55	136	33	2	6	13	24	20	48	37	38	66	70	31	40	128	39	40	21	37	4	38	45	108	10	23	106	163	15
22_B cell	2570	2	7	5	61	4	5	7	12	48	47	3	13	47	8	17	16	32	7	96	62	32	35	18	4	0	11	9	10	2	25	10	42	7	10	66	20	17	8	187	1	8	9	32	8	4	78	97	8
23_Mast cell	1487	0	1	2	71	2	0	2	2	15	10	7	5	2	4	69	29	10	1	123	15	6	8	5	1	0	1	6	8	7	4	3	4	11	1	10	9	10	3	102	5	3	5	10	2	0	23	57	11
Total cell count	894159
Sample suffix key:
_B, baseline
_F, followup
[truncated: 29 more columns]

## Sheet: Table 5 percentages
Group ->	IGRAneg																				IGRApos_PET-CTneg									IGRApos_PET-CTpos														Progressor
Sample ->	C091_B	C093_B	C115_B	C128_B	C134_B	C135_B	C142_B	C154_B	C220_B	C098_B	C131_B	C118_B	C034_B	C110_B	C231_B	C089_B	C189_B	C070_F	C224_B	C224_F	C157_F	C223_B	C052_F	C090_B	C090_F	C107_B	C107_F	C155_B	C155_F	C141_B	C141_F	C079_F	C239_B	C106_B	C106_F	C211_B	C211_F	C140_B	C182_B	C039_F	C233_B	C233_F	C225_F	C222_B	C122_B	C103_F	P103_P	C074_F	P074_P
0_AM_APOC2	6.7	7.89	21.52	25.43	7.07	30.73	27.52	22.76	22.59	13.32	7.9	9.43	13.65	15.28	8.41	8.3	14.81	20.78	1.1	0.93	17.94	5.59	29.16	9.5	9.35	11.93	14.36	15.63	15.97	18.89	21.52	25.78	18.94	17.75	15.44	16.27	16.39	31.8	11.76	25.44	9.71	9.52	3.84	23.99	21.42	11.67	7.22	5.93	2.3
1_AM_IFI27	5.88	10.94	15.12	3.24	14.28	5.49	13.06	12.23	15.78	12.75	25.82	2.5	14.75	8.32	4.1	6.57	19.35	4.83	4.52	4.96	13.07	17.68	3.97	7.58	7.93	5.9	6.82	12.64	17.89	12.27	14.51	13.1	12.96	17.99	17.77	11.74	11.12	7.2	5.64	8.53	9.78	11.11	16.96	4.4	10.25	4.97	3.59	10.88	4.08
10_AM	19.43	16.19	9.21	11.57	20.65	17.2	10.57	18.47	6.45	15.13	12.4	16.96	6.95	8.56	3.29	5.83	6.73	19.87	1.14	0.73	9.51	15.04	20.04	19.59	18.45	16.34	17.52	15.5	16	7.35	11.26	7.87	19.41	6.68	5.99	6.82	7.02	18.17	6	9.31	14.26	19.51	11.88	20.47	6.76	3.7	2.3	9.59	1.36
11_AM	14.88	9.21	8.27	6.96	13.17	10.54	9.16	12.14	3.34	7.91	10.63	7.58	5.92	8.51	3.19	8.65	5.41	7.3	1.33	1.49	8.45	11.34	8.56	15.96	16.37	9.43	12.37	12.06	11.2	5.62	8.82	8.01	10.06	4.83	5.11	6.52	8.26	4.99	10.25	4.1	13.35	10.59	8.18	11.54	4.79	3.09	1.8	6.82	2.68
13_AM_FN1_CCL18	7.9	6.88	6.64	9.08	12.05	4.1	8.55	7.13	5.02	11.68	9.73	16.39	5.35	8.51	3.21	3.95	5.34	13.48	1.86	1.49	6.22	13.45	8.66	11.58	8.58	6.58	7.16	8.24	9.57	7.11	9.84	4.45	5.63	5.96	5.8	5.44	6.55	13.03	5.69	6.27	10.66	12.52	8.97	11.37	4.12	2.88	1.87	5.44	1.5
14_AM_Mito-high	16.14	11.04	14.09	11.39	5.1	8.87	8.11	5.53	1.8	7.74	7.61	4.54	8.7	15.24	4.11	14.3	6.65	9.81	2.05	2.56	9.34	3.37	7.48	16.89	16.13	15.94	13.4	4.13	3.87	11.76	7.61	9.02	4.96	17.62	6.49	11.71	12.34	6.21	1.3	15.13	14.21	5.04	3.07	5.5	10.45	3.43	2.09	13.65	3.3
21_AM_proliferating	0.86	0.91	1.62	1.18	2.69	1.12	1.98	0.94	1.37	1.66	1.92	2.78	0.91	1.2	0.4	0.71	2.54	1.48	0.5	0.53	1.13	2.13	1.1	1.34	1.43	0.6	1	0.79	1.43	2.31	2.28	2.56	1.03	2.07	1.24	1.01	0.73	0.77	0.57	1.08	1.27	1.01	2.08	2.28	0.62	1.07	1.34	1.19	0.43
17_AM_stressed	4.39	2.22	2.36	3.43	2.36	2.77	4.11	2.48	3.96	2.69	1.91	2.04	1.06	1.23	0.45	5.74	2.35	3.3	2.36	2.51	1.72	4.77	2.5	3	3.13	2.3	1.78	3.46	2.59	1.6	2.01	3.72	4.77	2.4	1.83	12.27	11.54	2.46	12.58	1.39	4.47	2.04	1.42	1.94	3.26	1.91	0.9	2.37	2.27
16_AM_IFN-responsive	3.39	3.39	3.43	5.83	2.73	1.87	2.57	3.28	5.18	3.44	5.93	2.07	5.92	3.45	3.81	2.35	5	1.49	2.56	2.47	3.23	3.8	1.03	2.53	3.72	2.49	2.74	2.72	2.19	5.12	3.56	4.81	3.69	3.48	3.67	3.97	3.39	1.16	1.91	1.42	3.11	3.57	3.85	2.07	4.02	4.97	2.69	1.88	1.82
25_AM_RSRP1_NRAMP1	0.22	0.28	0.17	0.32	0.23	0.39	0.3	0.18	0.74	0.16	0.25	1.53	0.19	0.3	0.4	0.59	0.51	0.64	0.12	0.84	0.53	0.53	2.21	0.19	0.64	0.3	0.46	0.22	0.54	0.31	0.14	0.18	1.02	0.29	0.4	0.43	0.41	1.86	0.47	0.96	0.39	1.01	0.7	0.6	0.34	0.61	0.56	0.79	0.23
12_Mo-derived AM_APOE	12.53	14.77	6.45	8.26	9.93	9.72	6.31	5.06	5.46	3.17	5.38	8.86	7.45	8	4.08	8.47	6.76	8.59	6.2	4.36	3.28	5.48	8.47	6.39	7.71	7.04	10.18	11.75	9.24	4.1	4.27	6.54	5.59	7.61	8.2	8.34	8.25	3.95	11.32	7.9	8.21	6.68	6.77	9.55	10.16	5.67	4.63	4.45	3.74
15_Mo-derived AM_FPR3	2.87	2.69	3.02	4.41	2.3	3.01	3.17	2.11	5.08	2.99	3.05	12.01	3.85	4.09	5.68	5.03	4.55	5.59	5.05	3.91	2.35	3.68	3.57	2.14	2.31	3.52	3.64	2.34	2.59	4.87	4.33	2.81	2.52	2.62	3.11	4.62	4.63	3.52	12.68	7.53	3.22	3.04	8.91	2.96	5.22	7	7.4	4.45	5
26_Mo-derived AM_TPP1	0	0	0	0	0	0	0	0	0	0	0	0	0	0	0	0	0	0	0	0	0	0	0	0	0	0	0	0	0	0	0	0	0	0	0	0	0	0	0	0	0	0	0	0	0	0	0	0	0
18_Monocyte	0.2	0.65	0.31	0.81	0.16	0.2	0.47	0.33	0.67	0.72	0.68	3.98	3.44	1.75	2.46	1.61	0.68	0.59	1.56	3.18	0.18	0.56	0.73	0.21	0.38	1.1	1.23	0.28	0.21	1.25	0.54	0.46	0.58	0.37	0.62	2.35	0.89	0.46	1.66	1.54	0.47	0.45	3.29	0.29	1.77	1.36	1.26	0.59	1.57
19_cDC1_Monocyte	0.22	0.47	0.46	1.41	0.44	0.17	0.64	0.35	0.72	0.83	0.36	1.85	1.82	0.77	0.73	2.74	0.86	0.52	0.62	1.22	0.22	0.44	0.56	0.26	0.21	0.68	0.68	0.31	0.43	0.65	0.39	0.29	0.57	0.34	0.38	0.64	0.43	0.92	1.76	1.12	0.44	0.36	1.29	0.43	0.67	0.97	1.17	0.2	1.12
20_Migratory DC	0.1	0.1	0.08	0.15	0.04	0.02	0.05	0.16	0.12	0.09	0.09	0.03	0.34	0.24	0.09	0.09	0.09	0.05	0.15	0.22	0.04	0.12	0.04	0.04	0.01	0.09	0.09	0.06	0.05	0.27	0.1	0.09	0.08	0.05	0.05	0.29	0.14	0.11	0.19	0.21	0.06	0.07	0.21	0.04	0.14	0.09	0.1	0	0.13
24_pDC	0	0.05	0.03	0.11	0.01	0	0	0.07	0.09	0.07	0.01	0.11	0.06	0.05	0.09	0.56	0.12	0.02	0.07	0.24	0.08	0.03	0.02	0	0.01	0	0.03	0.02	0.03	0.09	0.06	0.06	0.03	0.05	0.13	0.04	0.03	0.04	0.14	0.06	0.02	0.01	0.36	0	0	0.13	0.19	0.1	0.4
2_Neutrophil_IFIT2_IL1RN	0.6	0.62	0.54	0.92	0.58	0.8	0.31	0.66	0.71	0.22	1.28	1.9	5.45	2.93	22.29	4.37	1.95	0.21	1.58	2.58	0.5	0.85	0.29	0.61	0.48	2.67	0.55	0.76	0.59	0.77	0.75	0.82	0.29	0.61	0.64	0.67	0.79	0.19	1.16	3.1	0.52	0.62	1.99	0.48	0.77	1.16	0.62	3.36	1.15
3_Neutrophil_CXCR4-high	0.28	0.7	0.16	0.54	0.38	0.85	0.13	0.26	0.33	0.11	0.49	2.78	4.54	4.14	15.26	3.3	0.52	0.49	0.7	2.2	0.19	0.39	1.16	0.24	0.16	2.65	0.36	0.39	0.44	0.41	0.31	0.35	0.15	0.18	0.23	0.44	0.43	0.13	1.32	2.41	0.42	0.39	2.25	0.35	0.62	0.49	0.57	3.46	0.96
6_CD4 T cell_Naive_Stem	0.58	2.53	2	1.08	1.13	0.58	0.72	1.24	4.22	3.9	1.01	0.54	2.1	2.07	3.48	3.87	3.98	0.14	15.74	16.11	5.86	2.49	0.06	0.54	0.81	3.08	1.61	1.89	1.18	3.97	2.16	2.57	2.02	2.88	8.04	1.44	1.5	0.87	3.36	0.27	1.23	2.7	3.24	0.43	3.74	10.87	15.14	4.95	15.49
4_CD4 T cell_Effector	0.78	2.51	1.96	0.84	1.1	0.57	1.11	2.31	4.52	4.38	1.62	0.37	2.13	2.16	5.37	3.6	2.84	0.31	8.65	12.31	9.09	3.79	0.05	0.53	0.9	1.95	1.43	3.07	1.64	4.86	2.61	2.58	1.8	2.37	6.19	2.04	2.57	0.68	4.32	0.48	1.63	5.28	2.5	0.45	4.98	15.77	17.54	4.25	17.02
8_Treg_FOXP3	0.34	0.52	0.29	0.38	0.25	0.13	0.09	0.31	0.61	0.85	0.25	0.26	0.75	0.27	0.66	1.07	0.52	0.12	7.22	4.93	1.13	0.6	0.03	0.11	0.2	0.6	0.38	0.31	0.21	0.76	0.41	0.77	0.68	0.71	2.29	0.27	0.44	0.27	0.76	0.21	0.29	0.76	1.49	0.14	0.34	2.99	4.62	2.27	4.75
5_CD8A T cell	0.92	3.05	1.6	1.2	2.55	0.6	0.69	1.37	9.13	3.1	1.1	0.6	2	1.88	5.34	3.75	5.77	0.2	28.36	21.29	3.68	1.83	0.14	0.36	0.54	3.79	1.45	2.38	1.3	4.25	1.73	1.94	2.11	1.95	3.8	1.61	1.15	0.91	2.76	0.96	1.54	2.59	3.46	0.39	3.88	9.57	17.54	5.24	17.47
7_gd T cell_NK_ILC	0.52	2.04	0.41	0.57	0.34	0.15	0.16	0.43	1.13	1.68	0.42	0.28	0.88	0.64	1.73	2.5	1.91	0.09	3.49	6	1.02	1.66	0.01	0.29	0.42	0.55	0.45	0.66	0.55	0.88	0.38	0.71	0.78	0.58	1.3	0.55	0.57	0.1	0.59	0.27	0.5	0.74	1.93	0.16	0.38	3.54	2.54	4.75	6.83
9_T cell_proliferating	0.24	0.16	0.21	0.18	0.4	0.09	0.13	0.09	0.72	0.84	0.09	0.09	0.25	0.26	0.48	0.71	0.36	0.03	1.97	1.22	0.97	0.16	0.01	0.06	0.14	0.31	0.18	0.27	0.21	0.3	0.35	0.31	0.2	0.48	0.8	0.3	0.25	0.14	0.2	0.12	0.21	0.3	0.98	0.07	1.1	1.06	1.19	1.48	2.72
22_B cell	0.04	0.18	0.05	0.32	0.03	0.04	0.06	0.09	0.22	0.49	0.02	0.37	1.47	0.1	0.18	0.48	0.3	0.07	0.48	1.38	0.23	0.17	0.13	0.04	0	0.14	0.08	0.06	0.01	0.2	0.05	0.19	0.04	0.12	0.41	0.15	0.11	0.05	1.03	0.03	0.04	0.06	0.29	0.05	0.19	0.78	0.71	0.79	0.78
23_Mast cell	0	0.03	0.02	0.37	0.01	0	0.02	0.01	0.07	0.1	0.05	0.14	0.06	0.05	0.72	0.86	0.09	0.01	0.62	0.33	0.04	0.04	0.04	0.01	0	0.01	0.05	0.04	0.04	0.03	0.02	0.02	0.07	0.01	0.06	0.07	0.06	0.02	0.56	0.15	0.02	0.03	0.09	0.01	0	0.23	0.42	1.09	0.92
Sample suffix key:
_B, baseline
_F, followup
_P, progression
[truncated: 28 more columns]

## Sheet: Table 6 alveolar macrophages
Gene name	Neutrophil-high vs Neutrophil-low TB and progressor
	Log2 fold change	P value	Adjusted P value
ADORA2A	10.6569	6.01457e-44	5.2447e-40
PI3	13.2003	7.75441e-40	3.38092e-36
G0S2	9.16151	4.62182e-35	1.34341e-31
CXCL8	7.71868	5.58637e-34	1.21783e-30
TNFSF14	8.50369	1.57945e-33	2.75456e-30
IRAK2	7.64488	3.6617e-33	5.32168e-30
FFAR1	10.3694	4.57037e-33	5.69338e-30
HES4	8.03205	5.54029e-32	6.03892e-29
GNG2	8.51772	8.05157e-31	7.80107e-28
FFAR2	7.19068	1.65862e-30	1.44632e-27
SPHK1	7.08941	5.84218e-29	4.63126e-26
TRAF1	7.29029	1.25959e-28	9.15305e-26
SCN1B	8.08152	6.31105e-28	4.23326e-25
ISG20	5.96066	3.65222e-27	2.27481e-24
ADM	6.71436	2.40778e-26	1.39972e-23
EGR3	6.92239	1.60892e-24	8.7686e-22
SLC7A5	5.85557	3.0471e-24	1.56298e-21
CDC42EP2	4.75877	3.22522e-23	1.56244e-20
RSAD2	4.59827	6.41167e-23	2.94262e-20
ZBP1	4.39429	1.50707e-21	6.57083e-19
ECE1	5.35183	4.71875e-21	1.95941e-18
OSM	5.38082	1.18359e-20	4.38209e-18
RHOH	4.46936	1.20608e-20	4.38209e-18
NFKB2	5.02154	1.16434e-20	4.38209e-18
SPATC1	4.3449	5.61652e-20	1.95904e-17
SCARF1	5.52679	7.73433e-20	2.59398e-17
VEGFA	5.66168	1.41879e-19	4.58218e-17
IRF1	3.59419	3.48159e-19	1.08427e-16
RALGDS	3.68161	3.69138e-19	1.10996e-16
MXD1	4.05296	7.0222e-19	2.04112e-16
BTBD19	4.51338	1.54766e-18	4.35342e-16
PLK3	3.94261	1.72274e-18	4.69446e-16
JAK3	4.80124	2.67989e-18	7.08141e-16
HELZ2	3.00396	5.29284e-18	1.35746e-15
LPCAT1	4.30884	6.9369e-18	1.70714e-15
KDM6B	3.51944	7.04782e-18	1.70714e-15
ERCC8	-1.36193	9.55631e-18	2.19292e-15
SLC25A37	3.71674	9.34315e-18	2.19292e-15
MAFF	3.62105	1.13859e-17	2.54577e-15
DUSP2	3.76478	1.20682e-17	2.63087e-15
MOCS2	-1.14098	2.08447e-17	4.43331e-15
CCL3	5.31302	2.91506e-17	5.73309e-15
MLLT6	3.41429	2.78902e-17	5.73309e-15
TNFAIP2	3.15153	2.88398e-17	5.73309e-15
BATF2	4.32265	2.95859e-17	5.73309e-15
ZNF267	3.78078	3.6063e-17	6.71879e-15
DENND3	3.88391	3.63628e-17	6.71879e-15
NFKBIA	3.40475	3.69841e-17	6.71879e-15
REC8	3.72928	3.99107e-17	7.10247e-15
PPP1R15A	3.42149	4.43635e-17	7.73699e-15
LIMK2	3.69076	6.64159e-17	1.13558e-14
SEMA6B	3.42905	9.60371e-17	1.59571e-14
HCAR3	4.5679	9.69868e-17	1.59571e-14
NCR3LG1	3.99023	1.49659e-16	2.41672e-14
SERPINB9	4.42742	1.61711e-16	2.51808e-14
ZC3H12A	3.23227	1.60304e-16	2.51808e-14
DSTN	-1.38516	2.15916e-16	3.30313e-14
KIAA1586	-1.13541	2.30875e-16	3.47109e-14
GADD45B	3.43052	2.65914e-16	3.80127e-14
ZNF316	3.93177	2.62209e-16	3.80127e-14
TAGAP	3.37937	2.6391e-16	3.80127e-14
PIM3	3.50417	2.82252e-16	3.96974e-14
C15orf39	3.07787	4.91526e-16	6.80335e-14
NAMPT	3.57531	9.07965e-16	1.16433e-13
RECQL	-1.03199	9.01927e-16	1.16433e-13
EHD1	2.95346	8.61265e-16	1.16433e-13
DIPK2A	-1.18411	8.90831e-16	1.16433e-13
CD22	4.36393	8.99778e-16	1.16433e-13
UFM1	-1.25922	1.12546e-15	1.42233e-13
FBXO9	-0.711056	1.23386e-15	1.53703e-13
STX3	3.32236	1.30532e-15	1.60316e-13
PGS1	2.79834	1.3593e-15	1.64626e-13
IFIH1	2.7313	2.13978e-15	2.5461e-13
MAP2K4	-1.4876	2.16068e-15	2.5461e-13
IRF7	2.83893	3.60943e-15	4.17312e-13
NFKBID	3.19514	3.63712e-15	4.17312e-13
NINJ1	4.06858	3.7223e-15	4.21539e-13
HSH2D	4.31604	4.22133e-15	4.70462e-13
JAG1	3.30357	4.26221e-15	4.70462e-13
ZDHHC20	-1.17544	4.43192e-15	4.77116e-13
TRAPPC13	-0.927767	4.41416e-15	4.77116e-13
CSRNP1	2.42542	4.64175e-15	4.81858e-13
ICAM1	3.57896	4.57745e-15	4.81858e-13
KLHL21	2.74858	4.61728e-15	4.81858e-13
KCNJ2	4.42576	4.93901e-15	5.00674e-13
SOCS3	3.08509	4.99526e-15	5.00674e-13
TNFRSF14	3.10967	4.93213e-15	5.00674e-13
HIVEP2	3.66682	5.33841e-15	5.28988e-13
CCL4L2	4.99575	5.49463e-15	5.3835e-13
COPB1	-0.753448	5.92943e-15	5.74496e-13
TNFRSF1B	3.35155	6.38054e-15	6.1141e-13
CDKN1A	2.3936	6.7644e-15	6.41069e-13
VPS9D1	2.74802	6.83709e-15	6.41069e-13
CLCN7	2.72675	9.42749e-15	8.65344e-13
ARL6IP1	-1.37323	1.3008e-14	1.16938e-12
IER3	5.66997	1.54225e-14	1.37229e-12
PPCDC	3.02915	1.57865e-14	1.39049e-12
LZTFL1	-0.784719	1.65986e-14	1.4474e-12
DDIT3	2.51185	1.74091e-14	1.50304e-12
NADK	2.73244	1.84244e-14	1.5751e-12
SOCS4	-0.701082	2.04458e-14	1.73095e-12
TNFAIP3	2.93389	2.06779e-14	1.73376e-12
SLC9A8	3.07212	2.36156e-14	1.96122e-12
SOCS1	3.55847	2.39203e-14	1.96778e-12
SLC45A4	2.39277	2.47217e-14	2.0147e-12
DESI2	-0.989712	2.72755e-14	2.20225e-12
GRAMD1A	3.38003	2.86721e-14	2.29377e-12
CCRL2	3.11614	2.95578e-14	2.34312e-12
NLRC4	-0.607953	3.2334e-14	2.54011e-12
MGAT4A	-1.18677	3.29311e-14	2.56392e-12
RHBDF2	2.8577	3.49229e-14	2.69494e-12
PSTPIP2	4.18732	3.79859e-14	2.90559e-12
PIGK	-0.954559	3.87998e-14	2.94204e-12
IER2	2.4065	4.15171e-14	3.12094e-12
IL1B	2.9001	4.40252e-14	3.28119e-12
SLC25A13	3.0508	4.5444e-14	3.35824e-12
CCNL1	2.64663	4.70852e-14	3.45028e-12
IFT57	-1.3247	5.06122e-14	3.67782e-12
CCDC9	2.63882	5.33024e-14	3.84129e-12
SLC25A46	-1.35684	5.81586e-14	4.15691e-12
EOGT	-1.28262	5.93083e-14	4.20462e-12
VIRMA	-0.72177	6.30578e-14	4.43439e-12
ITGAX	2.99222	6.47388e-14	4.51618e-12
GALNT1	-1.39447	6.97677e-14	4.82837e-12
CFLAR	2.71863	7.32693e-14	5.03077e-12
ENOX2	-1.17332	7.6791e-14	5.23139e-12
PTGS2	3.9026	7.8769e-14	5.32454e-12
SAT1	2.60601	8.00847e-14	5.37184e-12
FLCN	2.94537	9.30308e-14	5.98888e-12
RNF213	2.5028	9.2508e-14	5.98888e-12
ROCK2	-0.746243	9.34046e-14	5.98888e-12
ARL5A	-1.0091	9.25828e-14	5.98888e-12
PIM2	3.13124	9.33716e-14	5.98888e-12
CBX3	-1.82259	9.29438e-14	5.98888e-12
ELL	3.04117	9.7254e-14	6.19018e-12
CAMKK2	2.85386	1.31159e-13	8.2281e-12
TBCEL	-0.86065	1.43832e-13	8.95867e-12
RHOT1	-0.674453	1.45602e-13	9.00463e-12
HIP1	3.06656	1.47457e-13	9.05508e-12
GPR84	4.61993	1.50875e-13	9.20022e-12
AP5Z1	3.08334	1.57607e-13	9.47815e-12
RNF7	-0.843299	1.57122e-13	9.47815e-12
GLUD1	-1.08474	1.65673e-13	9.895e-12
PLEK	2.94676	1.70617e-13	1.0121e-11
TNFAIP6	4.39443	1.81905e-13	1.07177e-11
ACOD1	4.90542	1.91128e-13	1.11855e-11
TOM1	2.49203	2.07786e-13	1.19993e-11
MAFG	2.46216	2.07513e-13	1.19993e-11
IDO1	5.06207	2.09552e-13	1.20217e-11
RASSF2	4.93307	2.13966e-13	1.21947e-11
TMEM185B	2.43617	2.16962e-13	1.22851e-11
GK	3.10563	2.25907e-13	1.27091e-11
PIK3C2A	-0.724844	2.46956e-13	1.38042e-11
CXCR4	3.14378	2.51668e-13	1.3978e-11
TNF	2.97003	2.90881e-13	1.60537e-11
PLAU	3.128	3.32334e-13	1.82261e-11
DOCK4	3.20822	3.37345e-13	1.83853e-11
PRR5L	3.9893	3.77311e-13	2.04357e-11
IPMK	-1.76858	3.85277e-13	2.07384e-11
TMEM140	2.23568	3.94033e-13	2.10795e-11
SRP9	-1.01506	4.02581e-13	2.14055e-11
NOC3L	-0.904433	4.38155e-13	2.31558e-11
NOTCH2NLC	2.57759	4.44348e-13	2.33416e-11
LRRC58	-0.922849	4.50199e-13	2.35074e-11
NUS1	-1.00859	4.92297e-13	2.55526e-11
USP1	-0.993718	5.80681e-13	2.99617e-11
NLRC5	3.18166	5.9696e-13	3.06206e-11
SBNO2	2.40324	6.11294e-13	3.11724e-11
KIAA1143	-1.05403	6.88702e-13	3.48506e-11
IFRD1	2.81742	6.91417e-13	3.48506e-11
DEK	-1.03297	6.96508e-13	3.49054e-11
P2RX7	2.61255	7.2281e-13	3.60166e-11
BCL6	2.83982	8.67092e-13	4.29605e-11
PMAIP1	2.94919	8.98098e-13	4.40653e-11
CSF3R	3.15618	8.99498e-13	4.40653e-11
GTF2H5	-0.933653	9.49214e-13	4.6241e-11
IRAK3	2.96994	9.54795e-13	4.62545e-11
RTRAF	-1.30273	9.89652e-13	4.76782e-11
IFITM2	2.70642	1.01864e-12	4.88053e-11
PABPC1L	2.96603	1.07647e-12	5.07396e-11
SLC39A10	-1.30958	1.07337e-12	5.07396e-11
HACD4	-1.57641	1.07335e-12	5.07396e-11
ATG2A	2.3251	1.08788e-12	5.10019e-11
CENPE	-1.2261	1.13312e-12	5.28384e-11
LARP7	-0.608064	1.15362e-12	5.29453e-11
GCH1	3.79881	1.14781e-12	5.29453e-11
MBD6	1.54698	1.14783e-12	5.29453e-11
ARPP19	-1.12118	1.17325e-12	5.30971e-11
BEST1	2.40184	1.1752e-12	5.30971e-11
NXPE3	-1.11041	1.24374e-12	5.56175e-11
DDX60L	2.75481	1.2908e-12	5.74274e-11
EXOC5	-1.10313	1.3437e-12	5.94776e-11
ABTB1	2.78613	1.48707e-12	6.53987e-11
NFKBIZ	2.75393	1.49247e-12	6.53987e-11
AMDHD2	2.29096	1.5715e-12	6.85173e-11
PPP2R5A	-1.09961	1.58783e-12	6.88849e-11
PAIP1	-1.40084	1.63188e-12	7.04456e-11
SREK1IP1	-1.51025	1.65755e-12	7.1201e-11
DHX34	2.29049	1.78972e-12	7.65017e-11
ZHX1	-0.997553	1.81639e-12	7.6928e-11
GIGYF1	1.85693	1.81733e-12	7.6928e-11
SEPHS1	-1.41314	1.8498e-12	7.79238e-11
STYX	-1.39403	1.87084e-12	7.84315e-11
SMC2	-0.999526	2.00511e-12	8.32597e-11
TRIM25	2.12194	2.00476e-12	8.32597e-11
TET3	2.61809	2.01694e-12	8.33542e-11
ABCB7	-0.672342	2.12827e-12	8.75404e-11
ZSWIM8	2.26789	2.16443e-12	8.86097e-11
TLR2	2.89462	2.2024e-12	8.97426e-11
ZMPSTE24	-1.13998	2.27835e-12	9.24054e-11
GNPNAT1	-1.28176	2.43005e-12	9.8102e-11
PPIF	2.80249	2.47239e-12	9.93515e-11
RFC1	-0.822224	2.57601e-12	1.0304e-10
MAD2L1	-2.20048	2.67212e-12	1.05568e-10
PIK3R5	2.21564	2.67553e-12	1.05568e-10
DOCK5	3.26571	2.65253e-12	1.05568e-10
GTF3A	-0.892121	2.75385e-12	1.08169e-10
NUP37	-0.797544	2.87718e-12	1.12507e-10
BORA	-0.810882	3.02606e-12	1.178e-10
IRAK1	1.86108	3.09205e-12	1.19834e-10
POT1	-1.26414	3.17376e-12	1.22457e-10
ECT2	-0.897588	3.2992e-12	1.26736e-10
RMI1	-1.03527	3.33625e-12	1.27597e-10
FAM3C	-1.09654	3.36534e-12	1.28148e-10
KREMEN1	3.34666	3.61677e-12	1.37123e-10
RFK	-1.90761	3.70221e-12	1.39755e-10
LSM1	-0.982104	3.91095e-12	1.46998e-10
PLEKHM2	1.09836	4.09922e-12	1.53413e-10
SACM1L	-0.596604	4.36456e-12	1.62645e-10
FGR	1.71945	4.46471e-12	1.65669e-10
ZFP36	2.06437	4.51633e-12	1.66875e-10
CASP5	3.01881	4.60089e-12	1.69282e-10
PRPF40A	-0.632621	4.79585e-12	1.75713e-10
ARL5B	3.04832	4.98728e-12	1.81963e-10
CYSTM1	2.18618	5.10224e-12	1.85382e-10
WASHC3	-1.01164	5.18237e-12	1.87511e-10
LCP2	2.55579	5.36241e-12	1.93224e-10
RAD50	-0.914515	5.53062e-12	1.98465e-10
SEMA4A	2.7953	5.61442e-12	2.00615e-10
NBEAL2	2.85985	5.63655e-12	2.00615e-10
EIF2AK1	-0.715352	5.66665e-12	2.00867e-10
CMC1	-1.04387	5.92788e-12	2.09276e-10
AHR	-1.06843	6.16327e-12	2.16709e-10
EIF3J	-1.04767	6.36998e-12	2.23077e-10
RGL2	2.78272	6.62471e-12	2.30149e-10
DUSP5	2.60474	7.66482e-12	2.65227e-10
SMC4	-0.981971	8.00426e-12	2.75878e-10
P2RX4	2.46429	8.11026e-12	2.78431e-10
PTEN	-1.67275	8.28218e-12	2.83218e-10
IER5	2.03883	8.3332e-12	2.83849e-10
EPG5	2.56335	8.48153e-12	2.87778e-10
SLC43A3	2.40534	9.0339e-12	3.05332e-10
APIP	-1.34954	9.13071e-12	3.07412e-10
DNAJC3	-0.906165	9.16795e-12	3.07479e-10
CSE1L	-0.846905	9.66579e-12	3.22934e-10
PCM1	-0.824144	1.0031e-11	3.33856e-10
BTBD1	-0.997212	1.01703e-11	3.37205e-10
UGDH	-0.765612	1.1624e-11	3.83945e-10
GTPBP1	2.07234	1.1755e-11	3.8535e-10
MAFK	1.04543	1.17223e-11	3.8535e-10
TMED7	-0.86123	1.19435e-11	3.90064e-10
NOTCH2NLB	2.23073	1.20992e-11	3.93674e-10
SGSH	2.57069	1.24819e-11	4.04617e-10
SMU1	-1.2302	1.29308e-11	4.17617e-10
HELB	2.72029	1.31053e-11	4.20261e-10
SLX4	0.640227	1.3109e-11	4.20261e-10
PLEKHA3	-0.986574	1.32379e-11	4.22837e-10
UBL3	-1.00929	1.41114e-11	4.49094e-10
TMEM87B	-0.970435	1.44312e-11	4.576e-10
GLIPR1	-1.03391	1.45991e-11	4.60481e-10
PIK3CA	-0.991215	1.46277e-11	4.60481e-10
RRP1	2.06337	1.50766e-11	4.72906e-10
ITPRIP	2.02431	1.57101e-11	4.90723e-10
ARHGAP45	2.53005	1.57572e-11	4.90723e-10
DENND4B	1.0074	1.58626e-11	4.92248e-10
SMC3	-0.629663	1.61918e-11	5.00683e-10
CCDC88B	2.36304	1.65848e-11	5.11024e-10
ERP44	-0.927995	1.73038e-11	5.31299e-10
SELENOW	-0.897551	1.79773e-11	5.50043e-10
CDC27	-0.94671	1.81144e-11	5.523e-10
MSH3	-0.964046	1.86903e-11	5.67874e-10
NOTCH1	1.49704	1.96432e-11	5.94752e-10
NFU1	-0.946451	2.05806e-11	6.20978e-10
AGL	-0.845598	2.08053e-11	6.23444e-10
TNIP1	2.52729	2.09884e-11	6.26777e-10
TOMM5	-1.19779	2.1365e-11	6.34628e-10
PHC1	2.15208	2.1865e-11	6.46314e-10
NXT2	-1.34562	2.2011e-11	6.48433e-10
COA8	-0.957567	2.27536e-11	6.68053e-10
SQSTM1	2.25846	2.42245e-11	7.08852e-10
SNX4	-0.70748	2.48575e-11	7.2494e-10
TBC1D7	2.52051	2.49521e-11	7.25275e-10
ZFYVE27	1.31478	2.67738e-11	7.75639e-10
PHF19	3.53146	2.74259e-11	7.91901e-10
HAT1	-0.669309	2.80085e-11	8.06053e-10
SEMA4D	2.51791	2.81239e-11	8.06712e-10
TRUB1	-0.828346	2.93996e-11	8.4054e-10
SHLD2	-0.665027	3.01483e-11	8.59128e-10
TIMM23	-0.767049	3.05177e-11	8.66821e-10
MBOAT7	2.19014	3.06706e-11	8.68337e-10
ASNSD1	-0.963666	3.10229e-11	8.75467e-10
ATF3	2.03528	3.11352e-11	8.75803e-10
TRAF3	2.42795	3.22268e-11	9.03595e-10
FIG4	-0.904088	3.3071e-11	9.24293e-10
PHTF2	-0.765396	3.72505e-11	1.03119e-09
COMMD6	-1.3405	3.72018e-11	1.03119e-09
ATP5F1C	-1.4255	3.74301e-11	1.03288e-09
SNX2	-1.21584	4.01807e-11	1.10529e-09
TPRA1	1.99781	4.10531e-11	1.1222e-09
UBE2Q2	-0.990948	4.09943e-11	1.1222e-09
ENPP4	-1.26348	4.15996e-11	1.13359e-09
R3HDM1	-0.741766	4.29099e-11	1.16565e-09
MEFV	2.58116	4.30583e-11	1.16605e-09
CASD1	-0.992665	4.432e-11	1.1965e-09
PHF1	1.67916	4.52732e-11	1.21471e-09
SLC31A1	-1.33055	4.86027e-11	1.30005e-09
PCGF5	-1.07689	4.95978e-11	1.32261e-09
VDAC1	-1.28088	5.23766e-11	1.39245e-09
PDLIM7	2.61916	5.25891e-11	1.39385e-09
TBC1D2	1.80001	5.32922e-11	1.40821e-09
HAUS2	-0.773243	5.34544e-11	1.40822e-09
PML	1.71858	5.36578e-11	1.40933e-09
PLAUR	1.81445	5.6229e-11	1.47242e-09
AGPAT5	-0.88575	5.73663e-11	1.49771e-09
ARHGAP26	2.22184	6.04309e-11	1.57301e-09
RILPL2	2.0902	6.12803e-11	1.59037e-09
FOSL2	2.25691	6.29145e-11	1.62794e-09
CD300A	2.71363	6.80767e-11	1.7563e-09
TBC1D5	-0.835228	7.11302e-11	1.82428e-09
TRIB1	1.60374	7.11179e-11	1.82428e-09
ERLEC1	-1.06957	7.18996e-11	1.83861e-09
TMEM9B	-0.906282	7.34428e-11	1.87258e-09
ARHGAP9	1.76437	7.39613e-11	1.8803e-09
CD83	1.96424	7.45048e-11	1.88861e-09
CHCHD3	-1.20075	7.69044e-11	1.94379e-09
RELA	1.61465	7.73705e-11	1.9443e-09
MAPK13	2.32472	7.72387e-11	1.9443e-09
FOSB	3.33763	7.773e-11	1.94772e-09
MT-ND6	2.8061	7.92799e-11	1.98086e-09
RBCK1	2.18546	7.95773e-11	1.98261e-09
ITFG1	-0.668364	8.13775e-11	2.01594e-09
IL18BP	2.65046	8.12388e-11	2.01594e-09
EEA1	-0.834793	8.18679e-11	2.02234e-09
PTK2B	1.83855	8.2561e-11	2.03371e-09
LRRC8C	-1.06217	8.3725e-11	2.05079e-09
TRPM2	4.06686	8.42135e-11	2.05698e-09
GABPA	-1.3438	8.52012e-11	2.07529e-09
CSF2RB	1.89011	8.59203e-11	2.08698e-09
SMARCAD1	-0.855579	8.75961e-11	2.12177e-09
SLC30A6	-0.881997	8.86528e-11	2.14142e-09
PRKACB	-1.29869	9.36438e-11	2.25573e-09
FNDC3B	1.94516	9.54994e-11	2.29409e-09
ATAD1	-0.940858	9.76984e-11	2.34047e-09
NDUFB1	-0.990266	9.95195e-11	2.37756e-09
TRAM1	-0.926219	1.02104e-10	2.43264e-09
DBR1	-0.732341	1.04615e-10	2.48569e-09
NUCB2	-1.15455	1.05874e-10	2.50664e-09
SUSD6	2.30774	1.07014e-10	2.52206e-09
CASP6	-0.605107	1.09815e-10	2.58109e-09
NFKBIE	2.19641	1.11307e-10	2.60914e-09
LRRCC1	-1.32128	1.13795e-10	2.6603e-09
TOMM40L	2.33262	1.15491e-10	2.69273e-09
C19orf25	1.86201	1.19347e-10	2.76783e-09
SLC35B2	1.9415	1.20548e-10	2.78827e-09
RAP1GDS1	-0.983895	1.21537e-10	2.80371e-09
APOBEC3A	4.36613	1.26968e-10	2.92126e-09
PARP10	1.42092	1.31196e-10	3.01061e-09
RIOK2	-0.692553	1.32829e-10	3.04007e-09
TCAIM	-0.68252	1.37613e-10	3.14133e-09
APBB3	2.32624	1.4255e-10	3.24553e-09
INIP	-0.722292	1.4494e-10	3.29063e-09
NKAPD1	-0.606976	1.45286e-10	3.29063e-09
RNF13	-1.13559	1.50906e-10	3.40906e-09
STARD8	1.84991	1.58977e-10	3.57289e-09
GLT1D1	3.41337	1.62272e-10	3.63756e-09
ROCK1	-0.795296	1.63704e-10	3.66026e-09
DHX58	1.20371	1.64664e-10	3.67231e-09
ZCRB1	-0.781206	1.65604e-10	3.68384e-09
KTN1	-0.851324	1.68329e-10	3.73492e-09
FNIP2	2.42129	1.70672e-10	3.77731e-09
MAP4K4	2.37109	1.72272e-10	3.79259e-09
PHACTR1	2.27333	1.72077e-10	3.79259e-09
ORMDL1	-0.76747	1.72667e-10	3.79259e-09
NTAN1	-1.39408	1.85677e-10	4.0681e-09
SNN	2.19274	1.86704e-10	4.08035e-09
FRS2	-0.694426	1.91988e-10	4.18533e-09
MYCBP	-1.18828	1.94879e-10	4.22723e-09
GBP1	2.63564	1.98354e-10	4.29192e-09
ARMC10	-1.56709	2.05922e-10	4.43369e-09
IL6R	2.42488	2.19094e-10	4.6826e-09
NRAS	-0.806675	2.18559e-10	4.6826e-09
MARCKS	3.97749	2.18261e-10	4.6826e-09
ACTR2	-1.11227	2.20747e-10	4.70639e-09
WSB1	1.91771	2.27382e-10	4.83603e-09
PIGN	-0.848844	2.31225e-10	4.9058e-09
ICAM4	3.26738	2.34854e-10	4.97069e-09
AKNA	1.96258	2.36731e-10	4.99829e-09
LPAR2	2.32347	2.38611e-10	5.02581e-09
PSMC2	-1.02284	2.42549e-10	5.09645e-09
SLC26A11	2.53785	2.46623e-10	5.1696e-09
DPY19L1	-1.07566	2.48714e-10	5.20093e-09
MFSD2A	2.57947	2.49538e-10	5.20567e-09
IRF9	0.962933	2.52006e-10	5.24461e-09
CYTH4	2.07529	2.73385e-10	5.676e-09
THOC7	-1.10797	3.0031e-10	6.22019e-09
JUNB	1.6497	3.02398e-10	6.23384e-09
EMC7	-0.840732	3.02256e-10	6.23384e-09
POLR3F	-0.856893	3.04498e-10	6.26232e-09
LMBRD1	-0.845375	3.06086e-10	6.2778e-09
SLC30A9	-0.826089	3.06691e-10	6.2778e-09
RELT	1.55593	3.14504e-10	6.42266e-09
FAM200B	-1.26853	3.23415e-10	6.58065e-09
CWC25	2.07951	3.2375e-10	6.58065e-09
AMPD3	4.30759	3.25427e-10	6.59935e-09
CD46	-0.706812	3.37408e-10	6.82644e-09
OAS3	1.4052	3.44574e-10	6.95529e-09
NUP54	-0.794548	3.62472e-10	7.27168e-09
DNAJB1	1.87507	3.68502e-10	7.37004e-09
ZNF276	1.80109	3.77293e-10	7.52858e-09
POLR2B	-0.742492	3.852e-10	7.66883e-09
SMIM30	-1.19576	3.89983e-10	7.74635e-09
ZNF292	2.28559	3.93748e-10	7.78567e-09
ARL1	-0.641023	3.93255e-10	7.78567e-09
IL13RA1	-1.00965	3.97187e-10	7.80062e-09
SH3BP2	1.68879	3.96059e-10	7.80062e-09
BCAP29	-0.917456	3.97047e-10	7.80062e-09
NDUFA12	-1.1453	3.99706e-10	7.81989e-09
EFCAB14	-1.06235	3.99962e-10	7.81989e-09
AASDHPPT	-0.618752	4.3133e-10	8.41431e-09
GDI1	0.871873	4.42966e-10	8.62202e-09
ATP5PB	-1.23545	4.57038e-10	8.85638e-09
SMIM10L1	-0.834799	4.66481e-10	8.99936e-09
CCL4	3.88429	4.69852e-10	9.04439e-09
DNAJA1	-1.2461	4.92355e-10	9.45669e-09
USP9X	-0.619917	4.99614e-10	9.57502e-09
LAMP2	-0.763877	5.07552e-10	9.68457e-09
ZDHHC18	1.45087	5.06475e-10	9.68457e-09
FGD3	1.73917	5.2121e-10	9.92347e-09
VEZF1	-1.03028	5.28917e-10	1.00483e-08
DERA	-0.844388	5.42158e-10	1.02774e-08
RXYLT1	-0.800459	5.44686e-10	1.03029e-08
RMI2	3.62227	5.47842e-10	1.03402e-08
BCL3	2.30399	5.57435e-10	1.04759e-08
SGO2	-1.39422	5.58889e-10	1.04807e-08
MIDN	1.15504	5.73065e-10	1.07235e-08
CSNK1G3	-1.12639	6.11882e-10	1.14253e-08
SLC16A5	1.05989	6.14601e-10	1.14515e-08
SAV1	-0.959592	6.42628e-10	1.19482e-08
CCDC126	-0.921994	6.48403e-10	1.20299e-08
AIDA	-1.37912	6.66445e-10	1.23384e-08
ACSL1	1.95861	6.69612e-10	1.23708e-08
GPR160	-1.98576	6.75075e-10	1.24454e-08
MMGT1	-1.16832	6.80061e-10	1.25062e-08
CLIC2	-1.23112	6.81243e-10	1.25062e-08
PISD	1.80169	7.03993e-10	1.28434e-08
MOV10	1.59115	7.02738e-10	1.28434e-08
POLR2A	1.42666	7.04031e-10	1.28434e-08
SVBP	-0.822456	7.18876e-10	1.30868e-08
MFF	-0.882729	7.5005e-10	1.36259e-08
PITPNA	1.82596	7.56246e-10	1.37099e-08
MDFIC	-0.707506	7.64624e-10	1.3833e-08
PTX3	2.53145	7.82592e-10	1.41288e-08
PDIK1L	-0.675021	7.91452e-10	1.42298e-08
LZIC	-0.827925	8.19366e-10	1.46712e-08
FEM1B	-0.731886	8.27506e-10	1.47866e-08
BRD2	0.993881	8.3064e-10	1.48122e-08
FUS	0.983804	8.41525e-10	1.49757e-08
PIGF	-0.640686	8.96524e-10	1.58896e-08
ZNF333	2.13907	8.95829e-10	1.58896e-08
UBE2R2	-0.706624	8.98764e-10	1.5897e-08
C1GALT1C1	-0.646406	9.25333e-10	1.63338e-08
CTC1	1.41628	9.32433e-10	1.63985e-08
PPIP5K2	-0.835794	9.32761e-10	1.63985e-08
PAK2	-1.07307	9.52608e-10	1.67138e-08
GUF1	-0.88964	9.55306e-10	1.67274e-08
TAP2	2.00844	9.78932e-10	1.71068e-08
TAP1	2.29351	1.00067e-09	1.74517e-08
ARHGAP18	-1.01861	1.01688e-09	1.76989e-08
IL1RN	1.92618	1.02839e-09	1.78637e-08
ERGIC2	-0.925703	1.03973e-09	1.80247e-08
AKAP9	-0.697483	1.06865e-09	1.84893e-08
CKAP2	-0.863108	1.07259e-09	1.85207e-08
ACAT1	-1.01591	1.09535e-09	1.88763e-08
GET1	-0.813432	1.09918e-09	1.8905e-08
FBXL4	-0.677252	1.11379e-09	1.91186e-08
SGTB	2.79867	1.14076e-09	1.95431e-08
BTF3L4	-0.643614	1.14581e-09	1.95911e-08
BATF	2.85601	1.14974e-09	1.96199e-08
LY75	-0.91573	1.17446e-09	2.00026e-08
SMAD5	-0.753395	1.26578e-09	2.1474e-08
KIF11	-1.3957	1.28847e-09	2.18164e-08
ZNF644	-0.748159	1.29447e-09	2.18332e-08
NDUFA4	-0.973026	1.2932e-09	2.18332e-08
TOR1A	-0.712164	1.30839e-09	2.20254e-08
CEACAM1	3.9883	1.31533e-09	2.20996e-08
RAB24	2.19381	1.33502e-09	2.23872e-08
SP140	2.1487	1.38722e-09	2.3218e-08
SHKBP1	0.810185	1.40063e-09	2.33533e-08
PTPRE	2.12479	1.40793e-09	2.34297e-08
TMEM167A	-1.06547	1.41556e-09	2.35118e-08
VPS50	-0.689641	1.43754e-09	2.38314e-08
RCN2	-1.09163	1.44668e-09	2.39375e-08
TM9SF2	-0.585823	1.48727e-09	2.45161e-08
STMP1	-0.916218	1.55111e-09	2.55201e-08
INAFM1	2.05328	1.55776e-09	2.55813e-08
SNAPC1	2.46633	1.60346e-09	2.62823e-08
CNEP1R1	-1.04461	1.61115e-09	2.63587e-08
VRK1	-0.82991	1.61598e-09	2.63598e-08
CCNA2	-1.76924	1.61726e-09	2.63598e-08
EIF3M	-1.02982	1.71999e-09	2.79819e-08
STRN4	0.593449	1.72521e-09	2.80146e-08
XAF1	1.51456	1.74784e-09	2.83293e-08
LSM5	-1.31362	1.7744e-09	2.86749e-08
NOD2	1.99279	1.77574e-09	2.86749e-08
OSBPL11	-0.810208	1.78022e-09	2.86942e-08
KPNA3	-0.819535	1.87048e-09	3.00933e-08
FBRS	1.71623	1.96579e-09	3.15685e-08
NHLRC3	-0.776179	1.98881e-09	3.18795e-08
SNX14	-0.644954	2.0184e-09	3.22944e-08
CEP97	-0.758284	2.05639e-09	3.2842e-08
SLC6A6	2.03698	2.0835e-09	3.32142e-08
EXTL2	-0.647633	2.10339e-09	3.347e-08
VAMP7	-1.10405	2.10826e-09	3.34863e-08
CLK3	1.551	2.11383e-09	3.35137e-08
SLC39A6	-0.841155	2.11871e-09	3.35302e-08
ORC4	-0.733479	2.21279e-09	3.49557e-08
GGH	-1.66215	2.21793e-09	3.49735e-08
ACSL5	2.37484	2.26626e-09	3.56711e-08
FCAR	5.11846	2.31868e-09	3.64304e-08
MIS18BP1	-1.00922	2.32853e-09	3.65195e-08
KIF20B	-0.806156	2.35082e-09	3.68028e-08
SEL1L	-0.601743	2.40234e-09	3.75045e-08
APC	-0.726255	2.40425e-09	3.75045e-08
ATP2C1	-0.797506	2.41898e-09	3.7667e-08
HIPK3	-0.746987	2.44723e-09	3.79712e-08
BCL10	-0.691153	2.44435e-09	3.79712e-08
LITAF	1.59104	2.46015e-09	3.81039e-08
ZGPAT	1.07018	2.55948e-09	3.95021e-08
DOT1L	1.8014	2.59577e-09	3.99914e-08
ZFC3H1	2.04074	2.67782e-09	4.11828e-08
BCAS2	-1.32071	2.73947e-09	4.20567e-08
LYSMD2	-0.795974	2.74835e-09	4.21188e-08
MINPP1	-1.09528	2.78364e-09	4.25849e-08
TCIRG1	1.2766	2.80053e-09	4.27682e-08
CYSLTR1	-1.2247	2.89754e-09	4.41723e-08
FAM204A	-0.785192	2.91636e-09	4.43816e-08
HAUS1	-0.897073	2.96761e-09	4.50829e-08
ESD	-0.71352	3.07782e-09	4.66759e-08
FASTKD2	-0.590044	3.08541e-09	4.67097e-08
TRMT10C	-0.786713	3.12358e-09	4.72056e-08
AGTPBP1	-0.842156	3.15331e-09	4.75725e-08
RSRP1	1.90337	3.19502e-09	4.81184e-08
TIMM8B	-0.88025	3.20094e-09	4.81245e-08
ZBTB17	1.32268	3.23234e-09	4.85129e-08
SMIM14	-0.904493	3.26872e-09	4.89746e-08
CUL2	-0.880954	3.41318e-09	5.10513e-08
DENND10	-0.601217	3.42256e-09	5.1104e-08
FABP5	-1.37459	3.45462e-09	5.14945e-08
DNAJC10	-0.964165	3.49202e-09	5.19631e-08
ZMIZ2	1.52058	3.58663e-09	5.31894e-08
STT3B	-0.906807	3.61619e-09	5.35369e-08
ZFAND6	-0.793496	3.63002e-09	5.36504e-08
TRIM56	1.70748	3.79572e-09	5.60045e-08
UBA6	-0.671862	3.85758e-09	5.67253e-08
NEPRO	-0.841098	3.85423e-09	5.67253e-08
ZNF32	-0.657674	3.89613e-09	5.71957e-08
ARL2BP	-0.838409	3.93287e-09	5.7638e-08
ETS2	1.97561	4.03669e-09	5.90602e-08
ZHX2	2.12197	4.06124e-09	5.932e-08
HDAC2	-0.866349	4.07251e-09	5.93851e-08
VMP1	1.35517	4.21695e-09	6.13475e-08
SAP25	2.20279	4.22116e-09	6.13475e-08
DUSP16	2.83652	4.26235e-09	6.18431e-08
MICOS10	-1.00844	4.33165e-09	6.26236e-08
WDFY1	1.51197	4.33174e-09	6.26236e-08
TSC22D2	0.954496	4.37699e-09	6.29824e-08
CDK1	-1.51382	4.3708e-09	6.29824e-08
ATAD5	-0.84056	4.38836e-09	6.3042e-08
RNF19B	2.10775	4.50053e-09	6.4547e-08
MBNL3	-0.902125	4.533e-09	6.4906e-08
NR4A3	2.01661	4.54859e-09	6.49997e-08
SPCS3	-0.910323	4.55445e-09	6.49997e-08
ZNF513	1.43501	4.58152e-09	6.52792e-08
ERN1	1.79269	4.59583e-09	6.53762e-08
HSPA1A	2.21547	4.60801e-09	6.54427e-08
RBAK	-0.802609	4.64902e-09	6.59178e-08
CREM	2.11144	4.69292e-09	6.64322e-08
STK10	1.82926	4.72413e-09	6.67657e-08
SLC2A3	1.95914	4.77325e-09	6.73507e-08
TSNAX	-0.627675	4.83972e-09	6.81783e-08
WASHC1	0.879369	4.86116e-09	6.83698e-08
MTMR6	-0.80614	4.90169e-09	6.88288e-08
PEBP1	-1.07735	4.94985e-09	6.93934e-08
MX2	1.57355	5.06121e-09	7.08406e-08
NAPA	1.1974	5.12915e-09	7.16765e-08
FAM32A	-0.71972	5.23494e-09	7.30379e-08
LMAN1	-0.66171	5.26399e-09	7.33258e-08
TPD52L2	1.79964	5.29958e-09	7.37039e-08
CAB39	-1.14858	5.34711e-09	7.42465e-08
NDUFA5	-1.18947	5.53555e-09	7.67409e-08
FKBP3	-0.804771	5.59185e-09	7.73984e-08
CDC16	-0.59308	5.67054e-09	7.81451e-08
ABRACL	-1.19008	5.67269e-09	7.81451e-08
NIBAN1	1.90425	5.7412e-09	7.89641e-08
AGAP3	1.30538	5.75196e-09	7.89875e-08
VAMP4	-0.810427	5.79383e-09	7.93774e-08
DOCK10	-1.01191	5.79856e-09	7.93774e-08
CCDC47	-0.706975	6.093e-09	8.3147e-08
DST	-0.791969	6.08818e-09	8.3147e-08
AKAP17A	1.02538	6.35887e-09	8.66396e-08
MAP3K11	0.8348	6.39023e-09	8.6931e-08
MAP2K3	1.64836	6.41289e-09	8.70861e-08
LIN54	-0.713433	6.4216e-09	8.70861e-08
SH2B2	0.971154	6.46665e-09	8.75609e-08
EVI2B	-1.21547	6.63257e-09	8.96683e-08
ZNF646	1.38013	6.77634e-09	9.14701e-08
FBXO8	-0.737921	6.89967e-09	9.28963e-08
REEP3	-1.13549	6.9033e-09	9.28963e-08
C18orf54	-1.1121	6.94923e-09	9.32266e-08
THAP12	-0.798603	7.02917e-09	9.40097e-08
STK40	0.807756	7.08798e-09	9.46511e-08
TFDP1	-1.05673	7.15619e-09	9.54159e-08
KRCC1	-0.808541	7.29247e-09	9.70845e-08
GPR108	1.42765	7.36098e-09	9.78472e-08
RAB14	-0.634171	7.6703e-09	1.01649e-07
HSPA14	-0.642203	7.71262e-09	1.02055e-07
ARMCX3	-0.929032	7.77052e-09	1.02665e-07
UQCRB	-1.07684	7.78527e-09	1.02704e-07
TRA2A	1.27879	8.00814e-09	1.05326e-07
IFITM10	1.78738	8.09156e-09	1.06263e-07
HSPA1B	1.86537	8.18219e-09	1.07291e-07
SLC20A1	1.67851	8.35105e-09	1.09341e-07
SMCHD1	1.90744	8.36599e-09	1.09373e-07
LIN7C	-0.640827	8.83115e-09	1.15109e-07
SENP6	-0.667484	8.82711e-09	1.15109e-07
IMPACT	-0.85181	8.84852e-09	1.15163e-07
CC2D1B	0.854695	8.95527e-09	1.16205e-07
INTS13	-0.763122	8.95295e-09	1.16205e-07
PUS7L	-0.609164	8.98772e-09	1.16453e-07
PLA2G6	1.22076	9.01621e-09	1.16649e-07
ATP5PD	-0.908861	9.11838e-09	1.17796e-07
BTD	-0.589399	9.26259e-09	1.19482e-07
COMMD5	1.22751	9.29931e-09	1.19778e-07
STX4	1.55929	9.46281e-09	1.21705e-07
KLF2	1.96417	9.48695e-09	1.21835e-07
TRMT2A	0.724241	9.59399e-09	1.23029e-07
EMD	0.595797	9.68974e-09	1.23892e-07
TOMM70	-1.00878	9.68522e-09	1.23892e-07
DNAJC24	-0.678321	9.74461e-09	1.24411e-07
FAM177A1	1.33794	9.77295e-09	1.24591e-07
COMMD2	-0.711541	9.96923e-09	1.26908e-07
CHD2	1.35896	1.01562e-08	1.29099e-07
TOR1AIP1	-0.804143	1.03905e-08	1.31885e-07
CCNI	-0.617893	1.04503e-08	1.32452e-07
RSRC1	-0.64129	1.16165e-08	1.46806e-07
CMTR2	-0.812642	1.17706e-08	1.48538e-07
MIOS	-0.758682	1.21281e-08	1.52828e-07
TPP1	1.0212	1.2205e-08	1.53575e-07
ARHGAP27	1.25419	1.24715e-08	1.56702e-07
CCDC93	2.04251	1.25955e-08	1.58033e-07
TACC3	-0.736151	1.29016e-08	1.61409e-07
SIPA1L1	1.91778	1.2932e-08	1.61557e-07
CSTA	-1.23461	1.29832e-08	1.61965e-07
ISG15	1.12808	1.31193e-08	1.63429e-07
HPS1	1.37748	1.33047e-08	1.65502e-07
BPNT1	-0.661357	1.33745e-08	1.66133e-07
ATG7	1.67452	1.35462e-08	1.68027e-07
GTF2A2	-0.934174	1.35874e-08	1.6806e-07
COX20	-1.1492	1.35717e-08	1.6806e-07
NRIP1	-0.984189	1.3616e-08	1.68175e-07
TMEM268	1.65174	1.37112e-08	1.69111e-07
TOLLIP	0.724093	1.38267e-08	1.70295e-07
UFSP2	-0.68315	1.40571e-08	1.72889e-07
SECISBP2	1.41647	1.40926e-08	1.73081e-07
METTL22	0.663681	1.42195e-08	1.74394e-07
ARHGEF1	1.16939	1.43086e-08	1.75106e-07
FNTA	-1.06972	1.43177e-08	1.75106e-07
TANK	2.14427	1.43905e-08	1.7575e-07
PAM	-0.876855	1.45612e-08	1.77585e-07
PTPN7	2.85675	1.46906e-08	1.78914e-07
FAM50A	0.975227	1.4763e-08	1.79295e-07
PLA2G12A	-0.697808	1.49812e-08	1.81439e-07
ODF3B	1.67725	1.52602e-08	1.84562e-07
SPAST	-0.674308	1.52985e-08	1.84769e-07
CTBP2	-0.623642	1.54675e-08	1.86552e-07
HSD17B11	-0.778299	1.58808e-08	1.91272e-07
CCNB1	-1.2803	1.5959e-08	1.91949e-07
HMGN3	-0.920718	1.63968e-08	1.96942e-07
NDC1	-0.68099	1.66652e-08	1.99594e-07
ARRDC2	1.11094	1.66862e-08	1.99594e-07
RELB	2.33266	1.69288e-08	2.02218e-07
PPP1R12C	1.32277	1.71721e-08	2.04844e-07
DPH3	-1.20822	1.74689e-08	2.08079e-07
FAS	2.33645	1.77589e-08	2.10978e-07
NOL7	-0.889315	1.78818e-08	2.12149e-07
CBLL1	-0.674264	1.79814e-08	2.13041e-07
SEC62	-0.653323	1.82405e-08	2.15817e-07
CLN3	1.20028	1.9005e-08	2.23649e-07
XRN1	1.76133	1.89807e-08	2.23649e-07
PRPF3	1.42818	1.8985e-08	2.23649e-07
BID	1.86444	1.89988e-08	2.23649e-07
RNF141	-0.645909	1.91247e-08	2.24754e-07
ZBTB1	-0.668033	1.92485e-08	2.25904e-07
TMEM64	-0.959289	1.94661e-08	2.28151e-07
MITD1	2.19295	1.96667e-08	2.30193e-07
IQGAP2	-0.820506	2.02436e-08	2.36311e-07
HAUS6	-0.881871	2.06663e-08	2.40601e-07
DSC2	-0.990598	2.07979e-08	2.41544e-07
CLEC4E	2.8584	2.08027e-08	2.41544e-07
HNRNPL	-0.663662	2.10416e-08	2.43993e-07
SMARCA5	-0.786041	2.11284e-08	2.44674e-07
RBM18	-0.745376	2.12052e-08	2.45238e-07
LTB	2.01548	2.1677e-08	2.50362e-07
PYROXD1	-1.02469	2.17129e-08	2.50445e-07
PSMC1	-0.676014	2.18081e-08	2.51211e-07
RNF144B	1.77952	2.23046e-08	2.56591e-07
PKIA	-1.343	2.27978e-08	2.6192e-07
PDCD10	-0.726374	2.32463e-08	2.66721e-07
SLC8A1	-0.848954	2.34247e-08	2.68414e-07
CALM2	-0.884834	2.37005e-08	2.71219e-07
AGTRAP	1.34451	2.4354e-08	2.77968e-07
PEX3	-0.697899	2.45094e-08	2.79011e-07
ERBIN	2.24496	2.46902e-08	2.80702e-07
SNRPE	-1.02457	2.57289e-08	2.9175e-07
IKBKB	1.4609	2.59986e-08	2.94425e-07
ATG4C	-0.926506	2.62519e-08	2.96909e-07
CD274	2.29694	2.6932e-08	3.03812e-07
NBN	2.47494	2.75303e-08	3.10161e-07
BTN3A1	1.60754	2.77222e-08	3.11919e-07
RRP12	1.58413	2.79024e-08	3.13543e-07
ADH5	-1.32644	2.81003e-08	3.1536e-07
LXN	-0.895316	2.81794e-08	3.15841e-07
LAMTOR3	-0.901463	2.86118e-08	3.20276e-07
CENPH	-1.06755	2.91434e-08	3.25391e-07
AP5M1	-0.689147	2.99938e-08	3.34031e-07
VRK2	-0.879004	3.00486e-08	3.34214e-07
PROS1	-1.15975	3.069e-08	3.40913e-07
DVL2	0.905941	3.09164e-08	3.4256e-07
SNX8	0.97443	3.09168e-08	3.4256e-07
PSMG2	-0.877234	3.12205e-08	3.45485e-07
KNL1	-1.54107	3.13696e-08	3.46696e-07
ADAT1	1.69983	3.18324e-08	3.51366e-07
SKP1	-1.56155	3.21831e-08	3.54788e-07
TATDN2	1.36828	3.22612e-08	3.55199e-07
LYAR	-0.899513	3.2394e-08	3.56211e-07
CRLS1	-0.952242	3.32037e-08	3.64655e-07
NFKB1	1.79389	3.35092e-08	3.67547e-07
CRTC2	1.26817	3.35812e-08	3.67874e-07
CCNY	-0.64744	3.39611e-08	3.71569e-07
ARHGAP11A	-1.30335	3.40196e-08	3.71743e-07
LRRC8D	-0.786496	3.46739e-08	3.78418e-07
EXOC2	-0.656254	3.47775e-08	3.79074e-07
RAP1A	-0.783631	3.58964e-08	3.90295e-07
FAM104B	-0.746121	3.58698e-08	3.90295e-07
IGF2R	1.47447	3.64359e-08	3.95668e-07
RAB20	1.45109	3.67598e-08	3.98688e-07
TPMT	-1.20635	3.7332e-08	4.04392e-07
RAD51C	-0.638792	3.74559e-08	4.0523e-07
SGMS2	-1.1437	3.80065e-08	4.10677e-07
PTPMT1	-0.725217	3.81477e-08	4.11693e-07
NENF	-0.835209	3.84025e-08	4.13931e-07
ZNF354A	-0.831248	3.8534e-08	4.14836e-07
TIMM10	1.90611	3.96399e-08	4.2569e-07
CDC42SE1	1.50956	3.99316e-08	4.28295e-07
ZNF639	-1.0114	4.10478e-08	4.39726e-07
SCO2	1.42611	4.15822e-08	4.44905e-07
SLC30A5	-0.653957	4.18539e-08	4.47262e-07
MTF2	-0.601099	4.22452e-08	4.5034e-07
PPP4R2	1.72846	4.24651e-08	4.5158e-07
PHTF1	-0.605107	4.32233e-08	4.59083e-07
RPAP3	-0.690142	4.34761e-08	4.61207e-07
MIS12	-0.765058	4.38621e-08	4.63823e-07
LMBRD2	-0.597255	4.41832e-08	4.66437e-07
ING2	-0.696938	4.5651e-08	4.80303e-07
SLC11A2	1.69974	4.58641e-08	4.81849e-07
ZNF518A	-0.636742	4.69286e-08	4.91848e-07
PDK3	-0.692011	4.71011e-08	4.93063e-07
B3GNT2	-0.612722	4.73132e-08	4.94689e-07
DOK3	1.05217	4.74081e-08	4.95088e-07
KLF6	1.20807	4.76051e-08	4.96551e-07
TOPORS	-0.651009	4.79209e-08	4.99247e-07
MCTP1	2.23715	4.81558e-08	5.01097e-07
ETFA	-0.77922	5.05687e-08	5.24327e-07
MAT2B	-0.593466	5.0936e-08	5.26927e-07
QSER1	-0.612182	5.09403e-08	5.26927e-07
BTG2	1.1255	5.10432e-08	5.27366e-07
SMIM19	-0.87334	5.13646e-08	5.30058e-07
FAM193B	1.1666	5.19452e-08	5.34815e-07
PLPP3	2.15332	5.19482e-08	5.34815e-07
SLC41A2	-1.25276	5.20875e-08	5.35616e-07
RMDN1	-1.03781	5.27064e-08	5.41343e-07
DCTD	-0.681611	5.28857e-08	5.42545e-07
BRPF3	1.3722	5.36574e-08	5.49815e-07
CLIC4	-0.980904	5.40381e-08	5.53066e-07
CAND1	-0.780707	5.43536e-08	5.55643e-07
HACD2	-0.77595	5.51778e-08	5.62749e-07
MNDA	-0.91305	5.53379e-08	5.63722e-07
TESK2	1.61826	5.59529e-08	5.69323e-07
ZNF394	1.40478	5.63454e-08	5.72648e-07
CUL3	-0.606288	5.66357e-08	5.74929e-07
MED15	1.03354	5.75863e-08	5.83898e-07
MTF1	1.70804	5.78287e-08	5.85675e-07
DEGS1	-0.851447	5.81202e-08	5.87944e-07
CMPK2	1.51096	5.8755e-08	5.93678e-07
GMIP	1.27072	5.97033e-08	6.02561e-07
SSR1	-1.21808	6.03051e-08	6.07931e-07
WIPF2	1.11173	6.29422e-08	6.33052e-07
BROX	-0.596242	6.45041e-08	6.47268e-07
IL1A	2.30343	6.64424e-08	6.65186e-07
SRC	0.890771	6.95231e-08	6.95231e-07
NIPSNAP2	-0.665844	7.04475e-08	7.02863e-07
DENND5A	1.41005	7.06979e-08	7.04555e-07
TOP2A	-1.46455	7.12789e-08	7.08725e-07
NABP1	1.98061	7.17344e-08	7.11632e-07
RAB4A	-0.638932	7.17012e-08	7.11632e-07
RCN1	-1.3132	7.25305e-08	7.18712e-07
AQP9	2.24925	7.2643e-08	7.19009e-07
ZNF562	-0.807779	7.27981e-08	7.19728e-07
CAMK2D	-0.889114	7.30119e-08	7.21023e-07
CCNC	-1.04611	7.33485e-08	7.23528e-07
UBALD2	1.115	7.3669e-08	7.25868e-07
MAPK1	-0.635209	7.39368e-08	7.27214e-07
MSRB1	1.42334	7.47232e-08	7.33768e-07
TWF1	-0.906834	7.67371e-08	7.52697e-07
GBP5	2.77539	7.7726e-08	7.60686e-07
KDM4B	0.953163	7.76669e-08	7.60686e-07
FBXO48	-0.969301	7.94615e-08	7.76798e-07
CEP44	-0.661952	8.00241e-08	7.81423e-07
RNASEH2B	-0.904764	8.1198e-08	7.91113e-07
ZC3H18	0.680107	8.17075e-08	7.95189e-07
CENPF	-1.05524	8.18429e-08	7.95461e-07
JMJD6	1.34139	8.19178e-08	7.95461e-07
IVNS1ABP	2.19419	8.3545e-08	8.10102e-07
MAP3K1	-0.830435	8.36114e-08	8.10102e-07
LARP4	-0.644584	8.43721e-08	8.16565e-07
CUL4B	-0.832662	8.45023e-08	8.16918e-07
ATP6V0E1	-0.880504	8.49883e-08	8.20706e-07
OCIAD1	-1.00422	8.58505e-08	8.28116e-07
BMI1	-1.03138	8.72636e-08	8.40816e-07
TMX1	-0.983433	8.77017e-08	8.43486e-07
ZNF552	-0.67069	8.77341e-08	8.43486e-07
BHLHE40	1.13305	8.83857e-08	8.48815e-07
PRKAR2B	-1.24107	8.86215e-08	8.50143e-07
STAC	-1.03867	8.88762e-08	8.51649e-07
RYBP	1.86594	8.93338e-08	8.54157e-07
BBC3	0.955243	8.92816e-08	8.54157e-07
RBX1	-0.680335	9.1557e-08	8.73498e-07
BTN2A1	1.70683	9.22204e-08	8.78866e-07
FMNL1	1.35772	9.25989e-08	8.8151e-07
TRIM59	-1.06141	9.2808e-08	8.82536e-07
POLD3	-0.61454	9.41985e-08	8.94783e-07
METTL5	-0.940403	9.63914e-08	9.14617e-07
KMT2B	0.706615	9.72411e-08	9.21676e-07
HDAC4	1.67315	9.84049e-08	9.30684e-07
CEP55	-1.36794	9.88198e-08	9.33596e-07
MAP3K13	-0.968715	9.93221e-08	9.37326e-07
FNIP1	1.86793	9.94442e-08	9.37463e-07
COX6C	-0.771471	1.00181e-07	9.42369e-07
DEPDC1	-1.36403	1.03835e-07	9.74645e-07
IMMT	-0.727976	1.0374e-07	9.74645e-07
C5AR2	0.829213	1.05854e-07	9.92527e-07
UBE2L6	0.994136	1.07505e-07	1.00584e-06
SCYL2	-1.00836	1.09378e-07	1.02227e-06
EBAG9	-0.900136	1.13134e-07	1.05468e-06
CYCS	-1.79412	1.13209e-07	1.05468e-06
ABCF1	0.925629	1.14089e-07	1.05997e-06
CENPL	-0.866746	1.13976e-07	1.05997e-06
OSBPL9	-0.748912	1.14141e-07	1.05997e-06
SEC63	-0.607526	1.14619e-07	1.06214e-06
PPHLN1	-0.606698	1.1458e-07	1.06214e-06
PIK3AP1	1.32785	1.15613e-07	1.07022e-06
HELZ	-0.604038	1.16089e-07	1.07121e-06
PHF11	1.56691	1.1606e-07	1.07121e-06
BAZ1A	1.61511	1.16079e-07	1.07121e-06
KIFC3	1.72382	1.16969e-07	1.07819e-06
LLPH	-0.638624	1.17399e-07	1.08101e-06
SLC35C2	0.855438	1.17652e-07	1.0822e-06
BMP2K	-0.783504	1.18001e-07	1.08427e-06
TERF1	-0.851692	1.18232e-07	1.08525e-06
ARID3B	0.609582	1.19868e-07	1.09795e-06
NOTCH2	1.59768	1.21014e-07	1.10729e-06
DR1	-0.659839	1.22674e-07	1.1213e-06
TTC21B	-0.627138	1.23207e-07	1.12499e-06
STAT6	0.720171	1.29608e-07	1.17973e-06
PLEKHO2	1.24724	1.30258e-07	1.18441e-06
METRNL	1.12025	1.31498e-07	1.19444e-06
STARD3	0.835769	1.31943e-07	1.19723e-06
TMEM106B	-0.6392	1.3233e-07	1.1995e-06
FARSB	-0.670595	1.33287e-07	1.20691e-06
TCF25	0.592622	1.33719e-07	1.20932e-06
TLNRD1	0.944947	1.3383e-07	1.20932e-06
RASA1	-0.732867	1.35262e-07	1.221e-06
RWDD4	-1.12869	1.38965e-07	1.25312e-06
OPLAH	0.864309	1.39737e-07	1.25879e-06
C18orf21	-0.613352	1.40162e-07	1.26132e-06
MEPCE	0.809108	1.41781e-07	1.27325e-06
FKBP11	1.53146	1.44795e-07	1.29632e-06
CXCL2	2.08003	1.46652e-07	1.31025e-06
COMMD3	-0.604604	1.47442e-07	1.31596e-06
EIF2S3	-1.60632	1.47758e-07	1.31744e-06
AP3S1	-1.1472	1.47921e-07	1.31754e-06
TP53INP2	1.52931	1.50163e-07	1.33545e-06
LSM6	-0.601505	1.506e-07	1.33594e-06
GRIPAP1	1.14889	1.51893e-07	1.34468e-06
SLC3A2	1.09956	1.5513e-07	1.37055e-06
C3	2.86843	1.56609e-07	1.38222e-06
CYFIP2	1.6843	1.56913e-07	1.3835e-06
PRKRA	-0.84606	1.60752e-07	1.41592e-06
PRR11	-1.26971	1.61518e-07	1.42123e-06
GPSM2	-0.938346	1.65082e-07	1.45112e-06
SOCS5	-0.954117	1.65365e-07	1.45215e-06
PRELID3B	-0.673592	1.66043e-07	1.45608e-06
PTPRO	-0.826109	1.6747e-07	1.46473e-06
DCUN1D3	1.65232	1.68177e-07	1.46855e-06
C1orf162	-1.27077	1.68244e-07	1.46855e-06
TRMT5	-0.682461	1.70945e-07	1.48915e-06
CCT8	-0.650379	1.74621e-07	1.51966e-06
ACO1	-0.955207	1.76783e-07	1.53694e-06
RAP2A	-0.750404	1.77161e-07	1.53868e-06
CDCA7L	-0.90875	1.79052e-07	1.55048e-06
ATP6AP2	-0.87503	1.80082e-07	1.55631e-06
CCDC25	-0.614846	1.79972e-07	1.55631e-06
ICE2	-0.745239	1.81039e-07	1.5619e-06
MAP1LC3B	-1.16545	1.81087e-07	1.5619e-06
BAG3	0.76136	1.84389e-07	1.58881e-06
UBE2W	-0.88322	1.8848e-07	1.62245e-06
NSA2	-0.968837	1.90461e-07	1.63789e-06
STRN3	-0.616747	1.91512e-07	1.6453e-06
IKBKG	1.25372	1.91823e-07	1.64624e-06
UBTD2	1.5163	1.91999e-07	1.64624e-06
CRK	1.29921	1.92871e-07	1.6521e-06
SS18L1	0.668077	1.94029e-07	1.66039e-06
MAPK1IP1L	-0.845758	1.959e-07	1.67475e-06
ARFGAP1	0.712851	1.96374e-07	1.67716e-06
HM13	1.15782	1.97139e-07	1.68205e-06
ARAP1	0.892375	2.0268e-07	1.72764e-06
CREBBP	0.585506	2.06459e-07	1.7547e-06
CYBC1	0.794022	2.10551e-07	1.78773e-06
PPP4R3B	-0.638492	2.13816e-07	1.81369e-06
MTFR2	-0.783471	2.17154e-07	1.83843e-06
CCNL2	1.08144	2.19426e-07	1.85586e-06
TCF12	-0.597925	2.19744e-07	1.85675e-06
MAP2K1	-1.08019	2.23096e-07	1.88143e-06
COPS2	-0.815425	2.28222e-07	1.92279e-06
MCTS1	-0.922171	2.31927e-07	1.95212e-06
PRKD2	1.13948	2.36226e-07	1.98257e-06
MYL12A	-1.43204	2.35786e-07	1.98257e-06
PUS3	-0.633488	2.36112e-07	1.98257e-06
KIAA0586	-0.62621	2.38108e-07	1.99645e-06
PAG1	1.27597	2.38882e-07	2.00101e-06
FAM76B	-0.70356	2.40813e-07	2.01525e-06
GNPTG	0.835224	2.43328e-07	2.03435e-06
RNF14	-0.646047	2.46142e-07	2.054e-06
RALGAPA2	1.76026	2.4615e-07	2.054e-06
SAFB	1.25975	2.46415e-07	2.05425e-06
RAB7A	0.598254	2.4678e-07	2.05532e-06
VTI1B	-0.752596	2.53336e-07	2.10791e-06
FUCA2	-0.900034	2.54976e-07	2.11953e-06
VPS53	0.623196	2.59158e-07	2.15224e-06
SLC37A1	1.26359	2.66416e-07	2.20831e-06
HIF1A	1.99845	2.71762e-07	2.25049e-06
TCEANC2	-0.592087	2.73532e-07	2.26085e-06
FZR1	0.873771	2.75688e-07	2.27652e-06
CD86	-0.960109	2.77855e-07	2.29007e-06
LSS	1.51104	2.78783e-07	2.29555e-06
NT5C2	1.51376	2.80882e-07	2.30847e-06
MGLL	1.54149	2.82877e-07	2.32268e-06
PREX1	1.12425	2.83849e-07	2.32847e-06
IRF2	0.940295	2.8488e-07	2.33473e-06
MGRN1	0.687794	2.88357e-07	2.35879e-06
NOL12	1.43958	2.89315e-07	2.36273e-06
MBP	1.50275	2.8938e-07	2.36273e-06
ZNF687	0.608106	2.90423e-07	2.36903e-06
SCCPDH	-1.08099	2.97759e-07	2.42433e-06
FKBP1A	-1.19101	2.9856e-07	2.42859e-06
PDE4B	2.0489	3.08421e-07	2.50646e-06
HEXB	-0.788773	3.09722e-07	2.51469e-06
DCUN1D5	-1.01177	3.10249e-07	2.51662e-06
RAB11A	-0.792898	3.10937e-07	2.51752e-06
TGFBR2	-0.835706	3.15663e-07	2.55105e-06
CKS2	-1.37822	3.16837e-07	2.5558e-06
TRAFD1	1.11075	3.16692e-07	2.5558e-06
ASPM	-1.46263	3.19743e-07	2.57686e-06
TRIAP1	-0.654209	3.23226e-07	2.59772e-06
DISC1	1.08916	3.26601e-07	2.62239e-06
LYN	1.69518	3.26897e-07	2.62239e-06
HSPA6	2.16007	3.30179e-07	2.64386e-06
RRM2B	-0.977949	3.30863e-07	2.6469e-06
USP33	-0.712967	3.3273e-07	2.6594e-06
MND1	-1.53162	3.38844e-07	2.70578e-06
UBXN2A	-0.919512	3.39591e-07	2.70927e-06
HPSE	2.3374	3.40738e-07	2.71593e-06
YWHAB	-1.00355	3.41858e-07	2.7219e-06
TBL1XR1	-0.838251	3.42422e-07	2.7219e-06
SIRT7	1.31286	3.42327e-07	2.7219e-06
PELI1	1.82445	3.44274e-07	2.73413e-06
ACADM	-0.642444	3.47619e-07	2.75818e-06
CCNG1	-1.26291	3.58333e-07	2.83281e-06
NFAT5	1.18207	3.58975e-07	2.83281e-06
TTC3	-0.796636	3.58728e-07	2.83281e-06
CEP72	0.745172	3.65619e-07	2.88264e-06
FPR1	1.44023	3.66703e-07	2.88857e-06
CD14	1.25619	3.68487e-07	2.9e-06
ZEB2	1.27919	3.69071e-07	2.90198e-06
KLHDC2	-0.652257	3.72555e-07	2.92147e-06
SLC2A6	1.7781	3.72369e-07	2.92147e-06
JTB	-0.667629	3.71893e-07	2.92147e-06
ACER3	-0.921047	3.88427e-07	3.03857e-06
NDUFB5	-0.625937	3.88952e-07	3.03913e-06
FUT8	-0.629039	3.91033e-07	3.05265e-06
CXorf38	-0.598709	3.92026e-07	3.05493e-06
ARHGEF6	-0.856062	3.92026e-07	3.05493e-06
CREBRF	1.58383	3.93098e-07	3.0551e-06
MORN2	-0.678809	3.92904e-07	3.0551e-06
PPT1	-0.9726	3.98488e-07	3.09422e-06
KAT2B	-0.621722	4.00173e-07	3.10412e-06
DENND1B	-0.713618	4.09408e-07	3.17054e-06
MTREX	-0.612745	4.18012e-07	3.22572e-06
OAZ2	1.21435	4.19539e-07	3.23179e-06
SAFB2	1.01197	4.22219e-07	3.24956e-06
CAMTA1	-0.702929	4.27523e-07	3.28458e-06
ATG16L2	1.24895	4.29751e-07	3.293e-06
PDE4DIP	1.26331	4.29479e-07	3.293e-06
GLO1	-0.857385	4.33297e-07	3.31725e-06
SEC11A	-0.677468	4.42963e-07	3.38235e-06
SPAG9	1.57092	4.45859e-07	3.39851e-06
GGPS1	-1.0231	4.45547e-07	3.39851e-06
DYNLRB1	-0.746966	4.46331e-07	3.39913e-06
LRCH4	1.27707	4.50329e-07	3.42535e-06
HOOK3	-0.591618	4.50559e-07	3.42535e-06
NNT	-0.642422	4.51103e-07	3.4265e-06
TTPAL	1.53978	4.52291e-07	3.43253e-06
TLR7	-1.05444	4.6134e-07	3.49816e-06
WDR36	-0.619962	4.70353e-07	3.56341e-06
RNF2	-0.891439	4.76005e-07	3.59997e-06
YEATS4	-0.720604	4.76681e-07	3.60083e-06
UBE2K	-1.22286	4.76944e-07	3.60083e-06
FBXO25	-0.664833	4.81755e-07	3.634e-06
PLEKHM3	1.62617	4.9006e-07	3.69345e-06
GXYLT1	-0.722058	4.95272e-07	3.72951e-06
CARD19	1.08832	4.96787e-07	3.73769e-06
CSF1	1.22185	4.97552e-07	3.73959e-06
ANKLE2	0.656065	4.97897e-07	3.73959e-06
ELF4	0.955249	4.99603e-07	3.74917e-06
PIN4	-0.599919	5.03756e-07	3.77709e-06
RWDD1	-1.02109	5.0664e-07	3.79545e-06
HADH	-0.668492	5.09561e-07	3.81078e-06
CRBN	-0.691461	5.13043e-07	3.83354e-06
ADNP2	1.34391	5.27646e-07	3.93928e-06
GLCE	-0.653267	5.36434e-07	3.9942e-06
CHCHD2	-0.913957	5.3655e-07	3.9942e-06
CTDP1	0.86631	5.45309e-07	4.05379e-06
RBPJ	-0.613927	5.46152e-07	4.0566e-06
HGS	1.06413	5.49661e-07	4.07572e-06
MXI1	-0.722365	5.5272e-07	4.09145e-06
IAH1	-0.74737	5.55131e-07	4.10581e-06
GGA1	1.0591	5.6627e-07	4.18109e-06
CSNK1G2	0.800171	5.67633e-07	4.18761e-06
MCFD2	-0.82435	5.71734e-07	4.2125e-06
CLNS1A	-0.769427	5.71973e-07	4.2125e-06
RO60	-0.708063	5.94539e-07	4.36676e-06
EVI2A	-0.962207	5.95544e-07	4.36766e-06
SCOC	-0.877018	5.99588e-07	4.38993e-06
TMEM237	-0.916538	6.02581e-07	4.40722e-06
LONP1	0.730853	6.02961e-07	4.40722e-06
PIM1	1.09738	6.0903e-07	4.44786e-06
IFNAR1	-1.02182	6.10823e-07	4.45722e-06
UHMK1	-1.06319	6.15639e-07	4.4886e-06
TMUB2	0.636392	6.21351e-07	4.52269e-06
C15orf48	2.66386	6.27945e-07	4.56307e-06
METAP2	-0.854086	6.32239e-07	4.58663e-06
MTBP	-0.779324	6.38028e-07	4.61804e-06
ZNF85	-0.803082	6.38158e-07	4.61804e-06
IARS2	-0.627183	6.38028e-07	4.61804e-06
IFI35	0.743592	6.46796e-07	4.67666e-06
PRIM1	-0.830735	6.48183e-07	4.67893e-06
PPP1R18	0.946484	6.47734e-07	4.67893e-06
N4BP1	1.44695	6.49235e-07	4.68266e-06
JUND	0.929797	6.60284e-07	4.75448e-06
PPP1R15B	1.10821	6.64163e-07	4.77847e-06
SLC36A4	-0.833509	6.65042e-07	4.78085e-06
MAIP1	-0.595373	6.69126e-07	4.80624e-06
ZDHHC2	-1.18661	6.83061e-07	4.89827e-06
USP36	1.07851	6.85739e-07	4.90939e-06
TMEM59	-1.15636	6.85736e-07	4.90939e-06
MAN2A1	-0.72709	6.91674e-07	4.94782e-06
KAZN	0.635643	6.94699e-07	4.96539e-06
NPC1	0.843369	6.96579e-07	4.97475e-06
BLOC1S2	-1.08032	7.09029e-07	5.05538e-06
RAB39A	-0.919307	7.12922e-07	5.07899e-06
GMNN	-0.765257	7.32832e-07	5.21656e-06
CFP	1.47434	7.3526e-07	5.22958e-06
IL7	-0.91892	7.38019e-07	5.24098e-06
ZNF350	-0.595356	7.38065e-07	5.24098e-06
RGS2	2.47101	7.58668e-07	5.36544e-06
HMMR	-1.27633	7.64049e-07	5.39474e-06
ATAD2	-0.996366	7.77426e-07	5.48032e-06
GAK	0.912235	7.97812e-07	5.61495e-06
HPRT1	-0.604987	8.01644e-07	5.63648e-06
ZDHHC4	-0.609693	8.02164e-07	5.63648e-06
NDE1	1.30677	8.03045e-07	5.63813e-06
PEX2	-0.626782	8.27952e-07	5.80832e-06
IL7R	-1.56622	8.2908e-07	5.81045e-06
CYB561A3	1.32563	8.37471e-07	5.85625e-06
ZNF91	-0.678456	8.45515e-07	5.90475e-06
WBP2	0.830721	8.45761e-07	5.90475e-06
ZC3H3	1.37572	8.57552e-07	5.9775e-06
HSPBAP1	1.29474	8.66303e-07	6.03368e-06
CHRAC1	-0.777705	8.7375e-07	6.07584e-06
NXF1	1.04945	8.77987e-07	6.10043e-06
TNIP2	1.01309	8.90501e-07	6.18246e-06
NCAPG	-1.33448	8.91977e-07	6.18778e-06
MRGBP	1.64775	8.93556e-07	6.1938e-06
MGA	1.22138	9.06345e-07	6.26751e-06
SMPD2	1.24802	9.07536e-07	6.27077e-06
SIRPA	0.75167	9.19861e-07	6.34587e-06
PHF3	-0.616085	9.23893e-07	6.36866e-06
TMSB4X	-0.976647	9.31249e-07	6.41429e-06
SIK3	1.39398	9.33401e-07	6.42404e-06
TEX30	-0.967821	9.40297e-07	6.4664e-06
LNPEP	-0.704147	9.49695e-07	6.52588e-06
SUCO	-0.630423	9.6146e-07	6.60152e-06
TXNL4A	-0.843507	9.6655e-07	6.62603e-06
CYP51A1	-1.34499	9.84861e-07	6.73568e-06
FEN1	-0.840167	1.00949e-06	6.8987e-06
C16orf87	-0.591761	1.01449e-06	6.92744e-06
UACA	-0.711565	1.03429e-06	7.05712e-06
GPR132	2.40929	1.03691e-06	7.06949e-06
CLCN6	1.1197	1.03923e-06	7.07979e-06
RASSF5	1.23318	1.04114e-06	7.08725e-06
AK3	-0.812493	1.05013e-06	7.13731e-06
KLF4	1.00363	1.06476e-06	7.22544e-06
ARV1	-0.704317	1.07345e-06	7.27313e-06
MTMR3	0.73151	1.0885e-06	7.36362e-06
USP15	1.5262	1.10054e-06	7.43838e-06
MMS22L	-0.772013	1.10125e-06	7.43838e-06
NDUFS5	-0.808654	1.10269e-06	7.44229e-06
SLC43A2	0.836754	1.12173e-06	7.5591e-06
AASDH	-0.601672	1.13054e-06	7.61257e-06
FAM110A	1.02622	1.13144e-06	7.6128e-06
SLC25A24	-0.63581	1.1551e-06	7.75998e-06
SLAMF7	3.28833	1.16783e-06	7.83945e-06
ATF2	-0.734159	1.17752e-06	7.89235e-06
ANKRD50	-0.821037	1.17729e-06	7.89235e-06
KDM5C	0.807161	1.18193e-06	7.91586e-06
RUBCN	0.662083	1.18291e-06	7.9163e-06
LMBR1	-0.650802	1.19533e-06	7.98717e-06
MARK3	1.18199	1.21381e-06	8.10448e-06
APPBP2	-0.74441	1.21688e-06	8.11876e-06
PYURF	-0.828701	1.22633e-06	8.17556e-06
NUP62	0.843016	1.23172e-06	8.19892e-06
CD93	1.9332	1.23105e-06	8.19892e-06
PFKFB3	1.51028	1.25845e-06	8.35774e-06
CCDC50	-0.637506	1.27138e-06	8.43717e-06
VPS37B	1.34715	1.28771e-06	8.52605e-06
MTMR2	-0.608195	1.29175e-06	8.54631e-06
ZBTB10	-0.618307	1.29339e-06	8.55066e-06
SDAD1	-0.96757	1.31894e-06	8.69465e-06
EIF4EBP2	-0.630197	1.32168e-06	8.70473e-06
DDIAS	-0.893749	1.32591e-06	8.726e-06
ALG5	-0.811284	1.34909e-06	8.85847e-06
RPA3	-1.09475	1.37857e-06	9.04522e-06
TMEM106C	-0.74849	1.38809e-06	9.08721e-06
KPTN	1.19075	1.38728e-06	9.08721e-06
HMGN5	-0.794919	1.40249e-06	9.16767e-06
ADCY3	1.96859	1.40636e-06	9.18614e-06
TBC1D22A	0.827189	1.42497e-06	9.30071e-06
CPNE3	-0.659786	1.45859e-06	9.49881e-06
ARL13B	-0.69726	1.45835e-06	9.49881e-06
ACSL3	-0.613255	1.46885e-06	9.55136e-06
TLR1	-1.04981	1.47809e-06	9.59715e-06
CCDC112	-0.745888	1.4918e-06	9.67896e-06
PIGX	-0.675748	1.50855e-06	9.77309e-06
AKAP11	-0.693183	1.51469e-06	9.80558e-06
CSNK1D	1.0749	1.5203e-06	9.83458e-06
PDXK	1.44822	1.52315e-06	9.84568e-06
PDIA3	-0.745696	1.52637e-06	9.85925e-06
NDUFS4	-0.614411	1.52865e-06	9.86665e-06
NT5C3B	-0.859853	1.54446e-06	9.95397e-06
TRIQK	-0.874549	1.55305e-06	9.99457e-06
SEPTIN7	-0.660804	1.5529e-06	9.99457e-06
NME2	-0.73569	1.56383e-06	1.00565e-05
FRA10AC1	-0.888929	1.56651e-06	1.00663e-05
POLM	1.07968	1.57551e-06	1.01167e-05
BLOC1S3	1.21805	1.61247e-06	1.03236e-05
VPS18	1.07018	1.63741e-06	1.04679e-05
C18orf25	0.609426	1.63979e-06	1.04754e-05
ECHDC1	-0.732893	1.64554e-06	1.05045e-05
PTAFR	1.05299	1.64806e-06	1.05128e-05
FMNL3	1.05933	1.66077e-06	1.05819e-05
UBE3C	-0.597554	1.66132e-06	1.05819e-05
CMAS	-0.730427	1.68011e-06	1.06705e-05
G2E3	-0.751207	1.67899e-06	1.06705e-05
KIFAP3	-0.585796	1.70076e-06	1.07859e-05
TMEM123	-1.5571	1.70654e-06	1.08147e-05
SMG1	1.26177	1.71665e-06	1.08709e-05
GCLM	1.78048	1.75062e-06	1.10699e-05
ABHD3	-0.748613	1.75505e-06	1.10825e-05
ICAM3	1.63102	1.75516e-06	1.10825e-05
MOB3C	1.12107	1.76057e-06	1.11087e-05
DCTN6	-0.598471	1.77099e-06	1.11502e-05
NDUFA6	-1.06194	1.77621e-06	1.1175e-05
KIF18A	-1.26311	1.78346e-06	1.12125e-05
PURB	1.00033	1.78534e-06	1.12162e-05
C3orf14	-1.33992	1.81357e-06	1.13772e-05
SEC14L1	1.08591	1.82813e-06	1.14521e-05
AKAP7	-0.747964	1.85354e-06	1.15738e-05
IL4R	1.30515	1.85028e-06	1.15738e-05
COPS3	-0.613277	1.85232e-06	1.15738e-05
NUF2	-1.2532	1.88309e-06	1.17457e-05
OPN3	-1.02995	1.89977e-06	1.18413e-05
ARHGEF11	0.74149	1.90673e-06	1.18762e-05
EHBP1L1	0.856601	1.91793e-06	1.1929e-05
ST3GAL4	1.59828	1.91667e-06	1.1929e-05
XPO1	-0.883502	1.93921e-06	1.20527e-05
SLC15A4	1.1989	1.96119e-06	1.21719e-05
DENND4A	1.56661	1.97958e-06	1.22599e-05
ABCC1	1.02986	1.9854e-06	1.22872e-05
CTR9	-0.658653	1.99006e-06	1.23073e-05
CDK2AP1	-0.83082	1.99186e-06	1.23097e-05
NEDD1	-0.716973	2.02076e-06	1.24706e-05
DCUN1D4	-0.639232	2.03193e-06	1.25218e-05
PSMD10	-0.593357	2.03173e-06	1.25218e-05
SRP72	-0.751549	2.05586e-06	1.26515e-05
STK35	0.796721	2.05467e-06	1.26515e-05
SNX5	-0.952978	2.06131e-06	1.2676e-05
UBR4	1.04202	2.08585e-06	1.27999e-05
SELENOK	-0.669714	2.1186e-06	1.29734e-05
HNRNPH3	1.25604	2.12844e-06	1.30245e-05
MROH1	0.972568	2.13178e-06	1.30304e-05
LAPTM4A	-0.727458	2.15957e-06	1.31688e-05
VTI1A	1.07954	2.16368e-06	1.31755e-05
LIMS1	1.31208	2.16219e-06	1.31755e-05
SMG9	0.952003	2.17357e-06	1.32265e-05
BBIP1	-0.809494	2.18098e-06	1.32586e-05
MDM4	1.25519	2.18189e-06	1.32586e-05
ZFYVE16	1.67761	2.18561e-06	1.32719e-05
RSL24D1	-1.60003	2.20406e-06	1.33746e-05
SESN3	-1.23908	2.21477e-06	1.3421e-05
PRKCB	2.52132	2.25644e-06	1.3664e-05
CKAP4	1.36572	2.25856e-06	1.36674e-05
TM9SF3	-0.669578	2.26574e-06	1.37013e-05
IRS2	1.16089	2.2781e-06	1.37569e-05
ERI2	-0.593745	2.28223e-06	1.37628e-05
TFEC	1.61581	2.29524e-06	1.38317e-05
DPH5	-0.6397	2.30232e-06	1.38648e-05
SDC4	1.10081	2.33262e-06	1.40279e-05
ATP1B3	-0.666934	2.34777e-06	1.40996e-05
GRINA	0.614511	2.38322e-06	1.42928e-05
MANEA	-0.899748	2.45085e-06	1.46748e-05
TRIP10	1.26405	2.46256e-06	1.4728e-05
HS2ST1	-0.588908	2.54828e-06	1.5199e-05
PEA15	-0.69146	2.56065e-06	1.52624e-05
CMTR1	0.730527	2.59683e-06	1.54675e-05
TYK2	0.925325	2.60141e-06	1.54841e-05
APOBR	1.28799	2.61451e-06	1.55515e-05
ATG4A	-0.69045	2.62872e-06	1.56254e-05
NARS2	-0.585378	2.63685e-06	1.5663e-05
DDX39A	0.951002	2.64358e-06	1.56923e-05
SH3BP5	1.191	2.64666e-06	1.56999e-05
FAM241A	-0.655823	2.65362e-06	1.57305e-05
ZDHHC13	-0.677234	2.65869e-06	1.57498e-05
UQCR10	-0.737255	2.66966e-06	1.57934e-05
MZT1	-0.892556	2.6684e-06	1.57934e-05
RAD21	-0.726619	2.67759e-06	1.58188e-05
TTLL3	1.46501	2.75509e-06	1.62547e-05
ATP23	-1.11866	2.82257e-06	1.66186e-05
UBE2O	0.681928	2.82378e-06	1.66186e-05
TSPYL1	0.627742	2.8244e-06	1.66186e-05
RARS2	-0.590924	2.83043e-06	1.6634e-05
RAB9A	-0.616801	2.83443e-06	1.66439e-05
CASP8AP2	-0.755385	2.87786e-06	1.68876e-05
UBE2D2	-0.86526	2.88282e-06	1.68939e-05
OGFR	0.846706	2.90277e-06	1.69995e-05
GTPBP2	0.760539	2.96499e-06	1.73521e-05
EML2	0.674771	2.96714e-06	1.73531e-05
ZMIZ1	0.893821	2.96914e-06	1.73531e-05
FUNDC1	-1.01192	2.97198e-06	1.73581e-05
VMA21	-0.60021	3.03867e-06	1.77121e-05
DNAJC5	0.990343	3.05222e-06	1.77791e-05
COX7A2L	-0.616226	3.0599e-06	1.7812e-05
CD302	-1.03316	3.08678e-06	1.79565e-05
WDR81	0.670944	3.11667e-06	1.81182e-05
RNF185	1.23804	3.1426e-06	1.82568e-05
SMIM15	-0.716537	3.16721e-06	1.83875e-05
DLGAP5	-1.27225	3.22794e-06	1.87276e-05
DAPP1	1.48512	3.24451e-06	1.87863e-05
IQSEC1	0.784007	3.24353e-06	1.87863e-05
SKA3	-1.19625	3.26322e-06	1.88821e-05
TXNDC17	-0.72549	3.32129e-06	1.92054e-05
RHOT2	0.865772	3.3262e-06	1.9221e-05
MECP2	0.745073	3.32952e-06	1.92274e-05
TRIM5	0.759507	3.33491e-06	1.92458e-05
MPC2	-0.848849	3.36011e-06	1.93754e-05
HNRNPC	0.953026	3.36665e-06	1.93905e-05
PTPN22	-0.740584	3.39686e-06	1.95258e-05
TFE3	1.06063	3.45074e-06	1.98224e-05
DEDD2	1.15763	3.4687e-06	1.98994e-05
BCCIP	-0.607012	3.48214e-06	1.9948e-05
ZFAND2A	1.4874	3.51463e-06	2.00968e-05
PLAGL2	1.16583	3.538e-06	2.02172e-05
KHNYN	0.766439	3.61217e-06	2.0614e-05
TRAF2	0.884366	3.63403e-06	2.06981e-05
CYP20A1	-0.63207	3.66669e-06	2.08296e-05
AK1	1.1155	3.66606e-06	2.08296e-05
RBMS1	-0.812283	3.69188e-06	2.09591e-05
ZBTB6	-0.829336	3.72006e-06	2.11053e-05
PAQR3	-0.801782	3.76068e-06	2.13219e-05
TRIM24	-0.597481	3.94641e-06	2.23169e-05
CCL23	-1.35944	3.96792e-06	2.2424e-05
NSMCE2	1.31131	4.04534e-06	2.28305e-05
TIGAR	-0.714337	4.04771e-06	2.28305e-05
SLC12A6	0.940078	4.0465e-06	2.28305e-05
CDC42BPA	-0.823839	4.05928e-06	2.28662e-05
MAN1A1	-0.624926	4.05789e-06	2.28662e-05
KIF15	-1.18776	4.06671e-06	2.28933e-05
TMEM135	-0.898383	4.07381e-06	2.29185e-05
FPR2	1.61327	4.08308e-06	2.29558e-05
HNRNPF	0.89778	4.13561e-06	2.32063e-05
FBXO4	-0.62206	4.13442e-06	2.32063e-05
CHPT1	-1.12049	4.16044e-06	2.33306e-05
SPTBN1	2.29471	4.25083e-06	2.37915e-05
POMP	-0.814835	4.31539e-06	2.41219e-05
DRAM1	1.3659	4.37934e-06	2.44324e-05
ZBTB48	0.879838	4.42523e-06	2.46726e-05
OSTF1	-0.697311	4.43151e-06	2.46919e-05
CEP57	-0.615262	4.45562e-06	2.48104e-05
PIGP	-0.946435	4.46825e-06	2.48648e-05
MED13	-0.608239	4.5389e-06	2.52157e-05
CENPN	-0.656875	4.54091e-06	2.52157e-05
SC5D	-0.75995	4.61011e-06	2.55563e-05
INAFM2	1.13685	4.64569e-06	2.57046e-05
PLPP1	-0.939562	4.65937e-06	2.57639e-05
BTK	-0.689253	4.70435e-06	2.59962e-05
TSC22D4	0.841616	4.7119e-06	2.60136e-05
CCDC71L	0.597824	4.71347e-06	2.60136e-05
NIFK	-0.674766	4.72911e-06	2.60834e-05
RXRA	0.875383	4.78474e-06	2.63569e-05
CD69	1.86978	4.79876e-06	2.64174e-05
CKAP2L	-1.2488	4.82741e-06	2.65416e-05
MTHFD1	-0.606705	4.85028e-06	2.66505e-05
ACTR6	-0.718671	4.85817e-06	2.66771e-05
CYTH1	1.07949	4.87897e-06	2.67432e-05
UBE2N	-1.35437	4.9006e-06	2.68425e-05
MALT1	-0.742031	4.9715e-06	2.72017e-05
LENG8	1.08313	5.01503e-06	2.74176e-05
SEPTIN10	-0.688464	5.02023e-06	2.74288e-05
MAST3	0.723972	5.03536e-06	2.74943e-05
IL15RA	1.52583	5.04133e-06	2.75097e-05
HSPA8	-0.593164	5.04665e-06	2.75215e-05
ANLN	-1.1745	5.11436e-06	2.78732e-05
TFRC	-1.09631	5.21879e-06	2.84069e-05
SH3GLB1	-0.61449	5.25597e-06	2.85203e-05
WDR91	0.822925	5.27698e-06	2.85809e-05
ARIH1	0.869167	5.27536e-06	2.85809e-05
IFIT2	1.06334	5.28681e-06	2.86164e-05
GPATCH3	0.611984	5.42116e-06	2.93072e-05
PRDX3	-1.34708	5.45811e-06	2.94704e-05
EIF4G2	-1.18976	5.54843e-06	2.9921e-05
ABL2	1.03601	5.54621e-06	2.9921e-05
CCR1	1.43585	5.57602e-06	3.00512e-05
YBX1	-0.74488	5.62866e-06	3.03162e-05
CTDSPL2	-0.653855	5.65675e-06	3.04111e-05
ARHGAP5	-0.975213	5.65463e-06	3.04111e-05
DRAM2	-0.806032	5.6997e-06	3.05655e-05
GPATCH11	-0.779136	5.70325e-06	3.05655e-05
NDUFB4	-1.22846	5.7065e-06	3.05655e-05
EAF2	-0.620173	5.71432e-06	3.05886e-05
MSH6	-0.649469	5.77203e-06	3.08597e-05
TBK1	1.63853	5.79533e-06	3.09652e-05
ST7	-0.692877	5.86641e-06	3.12875e-05
MYO9B	0.642271	5.87126e-06	3.12942e-05
ORAI2	1.1714	5.93409e-06	3.1552e-05
C18orf32	-0.845157	6.06534e-06	3.22106e-05
TGDS	-0.786603	6.07335e-06	3.22335e-05
METTL8	-0.65295	6.25707e-06	3.31499e-05
GNG10	-0.752	6.25742e-06	3.31499e-05
AKT3	-0.887879	6.28951e-06	3.32997e-05
CEBPB	0.706257	6.29358e-06	3.3301e-05
NPLOC4	0.85359	6.3265e-06	3.34549e-05
GPATCH2L	1.12619	6.37537e-06	3.36724e-05
PSPH	-0.791495	6.39193e-06	3.37395e-05
UCHL3	-0.770305	6.45254e-06	3.40182e-05
RAB2B	-0.693072	6.54411e-06	3.44385e-05
ARID5A	0.73664	6.57477e-06	3.45631e-05
PECAM1	-1.0097	6.65179e-06	3.48999e-05
PRAF2	1.50066	6.6798e-06	3.50258e-05
KIF23	-1.00363	6.74024e-06	3.53002e-05
BASP1	2.47604	6.75636e-06	3.53634e-05
CCP110	-0.821304	6.86475e-06	3.58352e-05
MCCC2	-0.595499	6.86705e-06	3.58352e-05
ZMYND15	0.739339	6.89625e-06	3.59446e-05
IRGQ	0.954529	6.89591e-06	3.59446e-05
RASGEF1B	1.10973	6.9343e-06	3.60567e-05
SRRM2	1.21092	6.93226e-06	3.60567e-05
XPOT	-0.935874	6.92735e-06	3.60567e-05
DDX60	1.19963	7.08501e-06	3.67527e-05
SUV39H2	-0.809211	7.09723e-06	3.67942e-05
PLSCR1	1.18036	7.10798e-06	3.68281e-05
CIR1	1.57167	7.13683e-06	3.69555e-05
WIPF1	0.663413	7.18943e-06	3.72059e-05
SNRPB2	-0.874126	7.21474e-06	3.73146e-05
SNX7	-1.52765	7.29066e-06	3.7685e-05
N4BP2L2	1.21279	7.36336e-06	3.80382e-05
LUC7L3	1.04923	7.42223e-06	3.8297e-05
FH	-0.702257	7.43146e-06	3.83219e-05
PDK4	-0.995637	7.46197e-06	3.84565e-05
PRXL2C	-0.76213	7.48115e-06	3.85326e-05
PPP1CC	-0.822465	7.64161e-06	3.92894e-05
MCM4	-0.770093	7.75727e-06	3.98371e-05
MED28	0.962079	7.83351e-06	4.01813e-05
PLXNC1	2.91106	7.86425e-06	4.02994e-05
GDE1	-0.769521	7.97129e-06	4.07681e-05
SPC25	-1.29185	8.1418e-06	4.1567e-05
MTX2	-0.767753	8.19561e-06	4.18173e-05
ACIN1	0.770022	8.21784e-06	4.18817e-05
GGA3	0.670188	8.24127e-06	4.19521e-05
UBXN1	0.599449	8.28593e-06	4.21302e-05
KLHL6	0.888571	8.29301e-06	4.21416e-05
ACOX3	0.970988	8.31559e-06	4.22318e-05
MAPK8	-0.843317	8.52131e-06	4.31969e-05
EREG	2.14542	8.58276e-06	4.34116e-05
MVP	0.666438	8.70961e-06	4.40277e-05
CDCA2	-1.08843	8.76317e-06	4.42216e-05
LIN9	-0.619449	8.80172e-06	4.43904e-05
DDX18	-0.734169	8.81506e-06	4.4432e-05
SLC38A7	0.680484	8.95101e-06	4.50651e-05
PRKCH	0.754096	9.04e-06	4.54607e-05
RABGGTB	-0.715401	9.08408e-06	4.5656e-05
API5	-0.64627	9.10606e-06	4.57401e-05
TMED2	-1.01669	9.36591e-06	4.69642e-05
CPVL	-0.792658	9.50715e-06	4.7563e-05
NFKBIB	0.805928	9.52819e-06	4.76202e-05
ARID5B	1.78702	9.5295e-06	4.76202e-05
MMD	-0.661891	9.55359e-06	4.77132e-05
FOS	1.0947	9.62373e-06	4.8036e-05
SGO1	-1.20956	9.69671e-06	4.8351e-05
DPY19L4	-0.649701	9.69793e-06	4.8351e-05
RAD51AP1	-0.748029	9.77449e-06	4.86771e-05
RBM39	0.915536	9.78282e-06	4.86907e-05
PTBP1	0.719722	9.84662e-06	4.89524e-05
PARPBP	-0.814803	9.9032e-06	4.92056e-05
DHFR	-0.854436	1.00252e-05	4.97834e-05
CENPQ	-1.06629	1.00635e-05	4.99454e-05
SETD5	0.893032	1.0151e-05	5.02935e-05
ANKMY1	0.69062	1.01704e-05	5.03612e-05
ACOT9	1.08375	1.0189e-05	5.04247e-05
PRDX4	-0.698062	1.02662e-05	5.07778e-05
APPL1	-0.594667	1.03496e-05	5.10747e-05
TAF1C	1.2137	1.03557e-05	5.10756e-05
RTF2	0.849116	1.0371e-05	5.11223e-05
SLC25A33	-0.830267	1.04373e-05	5.14197e-05
RIT1	0.963102	1.04488e-05	5.14474e-05
NDC80	-1.06322	1.0542e-05	5.18699e-05
ARMC1	-0.667116	1.0573e-05	5.19711e-05
RGS18	-1.80003	1.06176e-05	5.21608e-05
FILIP1L	-1.3042	1.08522e-05	5.32536e-05
TAPBP	1.09158	1.09699e-05	5.37705e-05
CDKN2C	-0.880884	1.11104e-05	5.44284e-05
ZC3HAV1	0.831771	1.11524e-05	5.46037e-05
SEC23A	-0.793187	1.12245e-05	5.48949e-05
ECHS1	-0.65841	1.12484e-05	5.49499e-05
WASHC2A	1.02875	1.12476e-05	5.49499e-05
SRXN1	1.18335	1.12897e-05	5.5121e-05
CCDC159	0.738724	1.13351e-05	5.53056e-05
TUT7	0.986122	1.13402e-05	5.53056e-05
UBE2D3	-0.696711	1.14053e-05	5.55612e-05
ACVR1B	1.00879	1.14737e-05	5.58631e-05
USP4	0.877033	1.16656e-05	5.67654e-05
TRIP11	-0.737187	1.17343e-05	5.70682e-05
FLOT1	1.71961	1.18309e-05	5.74417e-05
FAM111B	-1.26254	1.18563e-05	5.7533e-05
EPM2AIP1	0.771852	1.22407e-05	5.92663e-05
MBD1	0.7794	1.22379e-05	5.92663e-05
CD47	-0.826901	1.23232e-05	5.95918e-05
HNMT	-0.622978	1.23284e-05	5.95918e-05
UPK3BL1	1.17952	1.23491e-05	5.96287e-05
ZNFX1	0.842573	1.23497e-05	5.96287e-05
SNRPG	-0.776193	1.28465e-05	6.19244e-05
HMGN1	-0.658965	1.29234e-05	6.22606e-05
SNX3	-1.01004	1.3046e-05	6.2782e-05
CYP2U1	-0.684076	1.31332e-05	6.31667e-05
CISD1	-1.01301	1.3267e-05	6.37051e-05
LRRK2	1.48009	1.34379e-05	6.44193e-05
MFAP5	-2.24591	1.34814e-05	6.45923e-05
ATP2A2	-0.655448	1.34978e-05	6.46352e-05
DMXL2	1.01564	1.35326e-05	6.4731e-05
WTAP	1.56469	1.35515e-05	6.47503e-05
NLN	1.36193	1.35456e-05	6.47503e-05
NAGK	0.743906	1.37363e-05	6.55613e-05
CCDC59	-0.670743	1.40193e-05	6.68024e-05
PILRB	1.1724	1.40663e-05	6.69899e-05
PRKCD	0.587336	1.42561e-05	6.78197e-05
DTNBP1	0.889243	1.47084e-05	6.9743e-05
ANKRD22	2.64074	1.47246e-05	6.97818e-05
BST1	-0.66185	1.49316e-05	7.0686e-05
ARHGEF28	-0.649421	1.5021e-05	7.10323e-05
DNM2	0.829099	1.50539e-05	7.1144e-05
RNF217	-0.587252	1.5061e-05	7.1144e-05
KPNB1	-0.664617	1.52166e-05	7.18011e-05
HS1BP3	0.591144	1.53273e-05	7.22844e-05
RAB13	-0.686706	1.53909e-05	7.2506e-05
FCHO1	0.91532	1.54247e-05	7.26262e-05
TMEM220	-0.689673	1.54669e-05	7.2746e-05
ZNF25	-0.588231	1.54645e-05	7.2746e-05
NDRG1	1.47983	1.55335e-05	7.302e-05
UBQLN4	0.599903	1.59234e-05	7.47724e-05
ITGAV	-0.660219	1.60145e-05	7.51192e-05
RBM25	0.838681	1.60838e-05	7.53629e-05
TPM4	-0.848629	1.63119e-05	7.63909e-05
THAP10	-0.883845	1.66568e-05	7.78804e-05
NRBF2	-0.65663	1.69372e-05	7.91491e-05
AKAP5	-0.884286	1.69665e-05	7.92436e-05
LTB4R	1.26295	1.71222e-05	7.98425e-05
FERMT3	0.5948	1.72028e-05	8.01755e-05
SHISA5	0.667943	1.7457e-05	8.12735e-05
MAP4K5	-0.614305	1.76062e-05	8.19241e-05
RTP4	0.88449	1.77972e-05	8.26807e-05
RBM19	0.706751	1.79672e-05	8.34261e-05
GSDMD	0.7979	1.82102e-05	8.45091e-05
JUN	0.927455	1.83491e-05	8.5018e-05
NEK2	-1.25606	1.83723e-05	8.50805e-05
MGAT1	0.734024	1.85314e-05	8.57715e-05
TOP2B	-0.771942	1.86588e-05	8.62695e-05
ABHD5	-0.625394	1.86845e-05	8.63429e-05
MICU2	-0.592559	1.87919e-05	8.67931e-05
LEPROTL1	-0.723679	1.88193e-05	8.68735e-05
CCDC90B	-0.942146	1.8899e-05	8.71953e-05
NECAP1	1.11671	1.94672e-05	8.95642e-05
LRIF1	-0.723236	1.9474e-05	8.95642e-05
DUSP1	0.893198	1.96686e-05	9.04112e-05
RWDD2A	-0.712749	1.96856e-05	9.04159e-05
CMTM6	-0.703743	1.98927e-05	9.12011e-05
GTF3C6	-0.605978	1.99196e-05	9.12495e-05
ANO5	-0.852648	1.99242e-05	9.12495e-05
NPHP4	0.711329	1.99751e-05	9.13867e-05
SFI1	0.677874	2.00599e-05	9.17263e-05
ZNF701	-0.616645	2.00923e-05	9.18265e-05
ARL6IP5	-0.664637	2.01426e-05	9.20083e-05
ST3GAL5	-0.621852	2.02163e-05	9.22481e-05
SPATS2L	-0.599997	2.02336e-05	9.22787e-05
CYSLTR2	-1.06003	2.05479e-05	9.35655e-05
ATMIN	-0.619786	2.06706e-05	9.4075e-05
CPED1	-0.924319	2.07416e-05	9.43487e-05
DNASE2B	-1.37616	2.07834e-05	9.44896e-05
NFYB	-0.644883	2.0996e-05	9.5357e-05
PGM3	-0.629682	2.1324e-05	9.67455e-05
AKR1B1	-0.981385	2.14817e-05	9.73598e-05
INSIG1	1.08483	2.1607e-05	9.78771e-05
PIP4K2A	-0.666264	2.17702e-05	9.85651e-05
IKBKE	1.17205	2.20894e-05	9.99582e-05
NR1D1	1.99291	2.24243e-05	0.000101369
KIF14	-1.12954	2.30446e-05	0.000103903
PBK	-1.29596	2.35507e-05	0.000106034
STAT2	0.611933	2.35536e-05	0.000106034
TCTN1	-0.624686	2.36418e-05	0.000106321
SAMD4B	0.713712	2.40146e-05	0.000107831
HDGFL3	-0.932096	2.41424e-05	0.000108349
WDR41	-0.876698	2.42976e-05	0.000108989
YIPF5	-0.619595	2.43352e-05	0.000109102
EAF1	0.899906	2.46128e-05	0.00011029
KCNAB2	0.883609	2.50456e-05	0.000112056
PHLDA2	1.3159	2.53031e-05	0.000113092
C1orf43	-0.591126	2.55894e-05	0.000114196
ALPK1	1.10325	2.58836e-05	0.00011545
CCNB2	-0.83949	2.65634e-05	0.00011818
CLSPN	-1.02565	2.67915e-05	0.000119013
GSAP	1.16001	2.68537e-05	0.000119228
BRIP1	-1.11348	2.69881e-05	0.000119764
ATF5	1.18599	2.72586e-05	0.00012078
TAX1BP1	-0.601623	2.76304e-05	0.000122365
CD2AP	-0.713138	2.77556e-05	0.000122857
CLASP2	-0.597571	2.79918e-05	0.000123714
RAB32	-0.78553	2.81577e-05	0.000124384
TPX2	-0.993153	2.82647e-05	0.000124731
TMEM30A	-0.98831	2.83311e-05	0.000124834
SEMA3C	-0.855205	2.83052e-05	0.000124834
GALNS	1.05399	2.85229e-05	0.000125616
RIPK2	1.34729	2.8642e-05	0.000126077
LY6G5B	1.26493	2.88408e-05	0.00012676
COLEC12	-1.23525	2.89634e-05	0.000127235
TMEM126A	-0.70188	2.92344e-05	0.000128361
ANXA2	-1.06462	2.92499e-05	0.000128364
AIF1	-0.666751	2.93681e-05	0.000128818
GNB4	-0.65715	3.00084e-05	0.000131494
PPIL3	-0.949291	3.01746e-05	0.000132089
TRIM38	0.656648	3.04081e-05	0.000132982
ZNF117	1.45289	3.0445e-05	0.000133073
IFNGR1	-0.590127	3.06145e-05	0.000133711
VTA1	-0.605191	3.06218e-05	0.000133711
ADAR	0.739164	3.06782e-05	0.000133891
ZNF518B	-0.742968	3.08095e-05	0.000134329
MIB2	0.638172	3.11943e-05	0.000135939
PLEKHA2	0.660953	3.12417e-05	0.000136078
AKAP13	0.679299	3.13705e-05	0.000136571
VDR	0.763058	3.1402e-05	0.00013664
EIF4A2	-0.625166	3.16078e-05	0.000137466
MEF2D	0.703259	3.18366e-05	0.000138255
TTK	-1.00712	3.24808e-05	0.000140842
SIPA1	0.590431	3.2813e-05	0.000142
RAC2	0.769827	3.30624e-05	0.000142937
CLOCK	-0.79861	3.35727e-05	0.000144856
ACSM3	-1.18964	3.39025e-05	0.000146062
MKI67	-1.05904	3.40818e-05	0.00014669
RNASE2	-1.99884	3.41752e-05	0.000147019
NAA10	0.816657	3.41948e-05	0.000147031
CHUK	-0.613627	3.43588e-05	0.000147663
SEMA4B	0.877358	3.47954e-05	0.000149466
ATPAF1	-0.683651	3.5276e-05	0.000151381
DIP2B	0.821352	3.59627e-05	0.000154176
PNO1	-0.595056	3.60487e-05	0.000154401
IPO11	1.39014	3.60696e-05	0.000154407
UCHL5	-0.635203	3.6334e-05	0.000155386
EYA3	1.07092	3.65444e-05	0.000156207
PRDX1	-1.02126	3.75151e-05	0.000160045
COCH	-3.07337	3.82521e-05	0.00016295
PHF20L1	0.886197	3.84732e-05	0.000163812
TECPR1	0.820969	4.0993e-05	0.000173861
TSEN34	0.688504	4.10702e-05	0.000174104
CAPNS1	-0.652156	4.12213e-05	0.00017466
TYMS	-0.96463	4.12706e-05	0.000174784
WDFY3	1.05141	4.13143e-05	0.000174884
PARP6	0.638346	4.17469e-05	0.000176629
ITPKC	0.841331	4.30207e-05	0.000181578
GNA13	1.01627	4.30979e-05	0.00018164
PLEKHB2	0.964878	4.30836e-05	0.00018164
SETD9	-0.824371	4.32103e-05	0.000181938
NFE2L2	0.881507	4.35312e-05	0.000183201
RFX1	0.611878	4.42948e-05	0.000185966
CKS1B	-0.7246	4.42795e-05	0.000185966
BCL2A1	1.02834	4.4269e-05	0.000185966
TNRC18	0.618786	4.43168e-05	0.000185968
SP100	0.937271	4.52776e-05	0.000189909
CYBA	0.616408	4.54856e-05	0.000190594
FAM210B	-0.858363	4.54729e-05	0.000190594
RGS10	-0.737772	4.6722e-05	0.000195497
ADD3	-0.646315	4.70139e-05	0.00019653
PPP1R26	0.60628	4.70545e-05	0.000196605
HERC6	0.697155	4.88001e-05	0.000203509
PCLAF	-1.07444	4.8972e-05	0.000204128
CTBS	-0.642336	4.9206e-05	0.000205005
MCL1	1.03273	4.92668e-05	0.000205161
GTF2H2	-0.634657	4.97864e-05	0.000207127
TSPYL2	1.04359	4.99559e-05	0.000207634
GGCT	-0.630007	4.99877e-05	0.000207667
SLC16A3	0.683398	5.02445e-05	0.000208634
ST13	-1.20122	5.04841e-05	0.000209529
CDKN3	-1.33469	5.05583e-05	0.000209737
HK2	-0.620493	5.10387e-05	0.00021163
EIF3L	-0.613191	5.12673e-05	0.000212477
CNOT6	-0.600011	5.19743e-05	0.000214891
NAIF1	0.589872	5.21254e-05	0.000215215
ZFAND3	0.877737	5.21146e-05	0.000215215
STXBP2	0.711775	5.22212e-05	0.000215406
NCAPG2	-0.590515	5.34138e-05	0.000220117
TMEM131	-0.621336	5.35138e-05	0.000220321
DEPDC1B	-0.966302	5.39091e-05	0.000221844
POGLUT3	-0.836295	5.45237e-05	0.000223991
GPR34	-1.31968	5.45464e-05	0.000223991
ATL3	-0.653475	5.45592e-05	0.000223991
TLR4	-0.636204	5.50185e-05	0.00022577
PBX3	-0.706766	5.51678e-05	0.000226265
GGNBP2	0.664196	5.51911e-05	0.000226265
ATG12	-0.741521	5.55411e-05	0.000227593
CNIH4	-0.754732	5.69718e-05	0.0002328
BIN3	0.653291	5.74942e-05	0.000234714
LSM12	-0.935117	5.84165e-05	0.000238113
TMEM184C	-0.871883	5.90684e-05	0.000240353
PLD1	0.827756	5.97857e-05	0.000242593
TRPM7	1.11313	6.00293e-05	0.000243355
FBXO11	-0.590062	6.05416e-05	0.000245317
CPSF2	-0.625413	6.26925e-05	0.000253679
CEBPZOS	-0.630295	6.30389e-05	0.000254963
OSGEPL1	-0.621188	6.32195e-05	0.000255575
TXNRD1	0.843532	6.32885e-05	0.000255735
TBC1D1	1.48677	6.41857e-05	0.000258881
COMMD8	-0.855771	6.46355e-05	0.000260421
C2orf69	-0.66351	6.47666e-05	0.000260741
DDIT4	1.43091	6.63796e-05	0.000266619
IL15	-0.820216	6.7265e-05	0.000270051
FRG1	-0.815594	6.7684e-05	0.000271483
NFAM1	1.47067	6.81288e-05	0.000273016
CCT4	-0.670729	6.83645e-05	0.000273835
ARID3A	0.969492	6.98501e-05	0.000279529
ANKRD11	0.656324	7.0206e-05	0.000280695
TMBIM6	-0.924558	7.03098e-05	0.000280981
FAM53C	0.684566	7.09017e-05	0.000283217
C9orf72	0.947031	7.11532e-05	0.000284092
NR4A1	1.15239	7.13167e-05	0.000284614
MYLIP	1.48847	7.18643e-05	0.000286406
MAPK8IP3	1.09289	7.20143e-05	0.000286873
ZFAND1	-0.596357	7.21838e-05	0.000287417
EXOSC4	0.606248	7.25975e-05	0.0002888
SNX20	0.800343	7.35621e-05	0.000292504
TRIB3	1.42895	7.38297e-05	0.000293301
E4F1	0.621615	7.43666e-05	0.00029503
HINT1	-0.629103	7.51085e-05	0.000297567
OTULINL	-0.626955	7.55586e-05	0.000299079
TNFRSF1A	0.746379	7.6352e-05	0.000301808
GNG12	-0.962654	7.69933e-05	0.000304206
ZWILCH	-0.757639	7.76032e-05	0.000306338
PNISR	0.770786	7.83858e-05	0.000309007
PBX2	0.749918	7.84417e-05	0.000309088
KBTBD8	-0.731388	7.97363e-05	0.000313339
PSMA4	-0.761316	8.00183e-05	0.000314164
CAMKK1	0.673245	8.01281e-05	0.000314313
SEC22B	1.05874	8.19442e-05	0.000320859
RERE	0.623482	8.26288e-05	0.000323249
SYPL1	-0.584966	8.28554e-05	0.000323991
CASP3	-0.618409	8.53533e-05	0.000332565
EIF4E	-0.63647	8.60839e-05	0.000335112
CD48	2.25355	8.98083e-05	0.000348057
SERTAD1	0.667504	9.00346e-05	0.000348624
TMEM126B	-0.79351	9.0619e-05	0.000350731
KCTD13	0.605506	9.238e-05	0.000356913
AKIRIN2	0.940775	9.25799e-05	0.000357485
IL17RA	0.705175	9.35884e-05	0.00036067
PDS5B	-0.649136	9.39106e-05	0.000361545
PPIL4	-0.773046	9.46195e-05	0.000363953
SON	0.618163	9.48118e-05	0.000364371
AKIRIN1	-0.805157	9.51485e-05	0.000365504
P2RX1	0.756855	9.53766e-05	0.000366219
QKI	0.655329	9.56521e-05	0.000367115
WWP2	0.67954	9.83601e-05	0.000376591
AURKA	-0.682624	9.87262e-05	0.00037775
CNOT3	0.700683	0.000100483	0.000383799
MPEG1	-0.942112	0.000100779	0.000384711
NDUFB3	-0.595576	0.000101469	0.000386718
BEX4	-0.631485	0.00010175	0.000387618
ARMT1	-0.84816	0.000104991	0.0003984
USP47	-0.841819	0.000105212	0.000399065
ITGAM	0.952036	0.000105846	0.000401294
SLC19A1	0.730333	0.000106005	0.000401724
HDAC7	0.887537	0.000106159	0.000402133
TBPL1	-0.595571	0.000108426	0.000409297
NCOR2	0.715842	0.00011049	0.000416367
VHL	1.04379	0.000111781	0.000420322
TRIM36	-0.628676	0.000112074	0.000421242
B4GALT5	1.1461	0.00011392	0.000427814
ENPP3	-1.8375	0.000119225	0.000446198
ENTPD4	0.757344	0.000121829	0.000454351
PGM2L1	-0.722206	0.000121872	0.000454351
EPSTI1	1.21968	0.000122045	0.000454609
B3GNT9	1.58291	0.00012206	0.000454609
SEPTIN11	-0.749601	0.000122098	0.000454609
LY96	-0.673417	0.000125913	0.000467616
POFUT2	1.02474	0.000126144	0.000468275
THAP5	-1.10507	0.000128257	0.000475713
RENBP	1.03387	0.000129008	0.000478148
IL18	-0.830829	0.000131886	0.000487102
CIAO2A	-0.636799	0.000132785	0.000489593
SETDB2	1.14545	0.000133151	0.000490735
RIMKLB	0.954414	0.000133281	0.000491005
RNF40	0.606434	0.000134974	0.000496613
CENPS	-0.625797	0.000136604	0.000501765
ZNF438	1.11354	0.000137621	0.000505072
TMEM80	0.676081	0.000139266	0.000510468
CNIH1	-0.640284	0.000140531	0.000514888
HCLS1	0.768789	0.000141852	0.000519291
ZNF22	-0.592594	0.000143454	0.000524714
HCK	0.775458	0.000144608	0.000528271
VAV3	-0.586066	0.000145423	0.000530804
CHFR	0.653739	0.000146598	0.000534646
SLC22A18	0.640464	0.000148109	0.000538975
FANCB	-0.721718	0.000150005	0.00054479
ME2	-0.588794	0.00015148	0.000549006
RAB21	0.792186	0.000153519	0.000555239
CEBPD	0.751294	0.000153743	0.00055582
SSR3	-0.734156	0.000154011	0.000556558
TXNDC16	-0.748233	0.000156051	0.000563697
IFT88	-0.595944	0.000156816	0.000566226
ASMTL	0.619583	0.000159846	0.000575973
MAEA	0.701547	0.000160053	0.000576481
CYBRD1	-1.53245	0.000163256	0.00058608
SMPD1	0.867249	0.000165405	0.000593063
PLA2G4A	-0.679074	0.000168211	0.000602382
AEN	0.688795	0.000171409	0.000611824
DGAT2	1.39853	0.000171759	0.000612822
MCUB	-0.620524	0.000174625	0.000622285
CASP4	1.07927	0.000175396	0.00062452
YTHDF3	-0.622047	0.000175726	0.000625208
SPDL1	-0.863835	0.000175804	0.000625208
C1orf54	-0.975399	0.000179422	0.000637295
MED20	0.827434	0.000179719	0.000637829
FOXJ3	-0.655627	0.000179711	0.000637829
ZFYVE26	0.776729	0.000180978	0.000641775
CCL20	2.10281	0.000181494	0.000643345
PIK3CG	-0.654282	0.000183358	0.00064969
SLC25A40	-0.620052	0.000184059	0.000651539
C2orf74	-0.86322	0.000185637	0.000655631
GLRX	-0.814777	0.000188653	0.00066467
PANK3	-0.632669	0.000189499	0.000666842
HTRA2	0.832441	0.000190249	0.000669208
SART3	0.779007	0.00019081	0.000670644
LIMA1	-0.835074	0.000192226	0.000675348
USE1	0.73896	0.000193697	0.000679692
BRCA2	-0.66239	0.00019946	0.00069711
FPR3	-0.824446	0.000200417	0.000700175
LILRA6	1.48653	0.000203175	0.000708674
COMMD4	0.698921	0.000204797	0.000713475
GPR180	-0.64978	0.000205643	0.000715852
CELF1	0.615901	0.000206123	0.000717235
NMRK1	-0.595911	0.000208691	0.000724248
ITGB1	-0.94139	0.00020872	0.000724248
SYTL3	0.611404	0.000209035	0.000725054
IL27	0.982647	0.000210699	0.000730243
TMEM234	0.674461	0.000211152	0.000731234
TRANK1	0.934567	0.000211083	0.000731234
SPRED1	-0.759877	0.000211767	0.000733072
CD55	1.18299	0.000213532	0.000738596
RRM2	-0.940547	0.000215514	0.000744566
SZT2	0.811978	0.000218731	0.000754783
CENPU	-0.862893	0.000219963	0.000758434
CSAD	1.27938	0.00022373	0.000770204
LSP1	0.891955	0.000225324	0.000774774
CEP57L1	-0.715804	0.000226735	0.000778705
FDX1	-1.02788	0.000227347	0.000780498
LTA4H	-0.933427	0.000228288	0.000783113
BRAF	0.969571	0.000233262	0.000799231
ENPP2	-2.00504	0.000235301	0.000804953
LSM3	-1.16094	0.000237455	0.000812003
SORT1	-0.672615	0.000237669	0.000812415
ASF1A	-0.617153	0.000241191	0.000823165
ALCAM	-0.693902	0.000242549	0.000827475
C8B	-1.39776	0.000243756	0.000830619
GLA	0.869969	0.000245187	0.000834843
CLK4	0.890667	0.000251344	0.000854139
TET2	-0.69669	0.000253982	0.000861426
EGLN2	0.831941	0.000255044	0.00086402
SLC36A1	1.12585	0.000258491	0.000874
ATP5F1B	-0.597313	0.000258621	0.000874098
LYZ	-1.09571	0.000264469	0.000891393
WDR43	-0.638541	0.000267968	0.000901149
ARFIP1	0.966831	0.000269381	0.000904856
DDX3Y	1.70037	0.00027032	0.000907311
RTN3	-0.665753	0.000271078	0.000909155
LILRB2	0.802622	0.000272624	0.000913635
TMEM128	-0.829382	0.000277091	0.000927182
BTN2A2	0.681963	0.000281366	0.000940244
SEL1L3	-0.725249	0.000281783	0.000941076
KIFC2	1.12076	0.00028591	0.000952464
KCNAB1	-1.0046	0.000287738	0.000957072
MBNL1	-0.617454	0.00028778	0.000957072
CYGB	1.49245	0.000293575	0.000975227
ANKRD13D	0.620346	0.000293923	0.000976012
MLF1	-0.814327	0.000306297	0.00101286
SP110	0.777884	0.000306789	0.0010141
SLCO3A1	0.606385	0.000310134	0.00102361
LAT	1.05337	0.000310116	0.00102361
CCDC88A	-0.694557	0.000312368	0.00103059
APOL2	0.812159	0.000313688	0.00103455
TTC39B	-0.641141	0.000318236	0.00104718
CPEB4	0.649505	0.000328179	0.00107624
ORC3	-0.725123	0.00032868	0.00107748
GDF15	1.49843	0.00033043	0.00108199
CCDC174	0.597482	0.000330941	0.00108326
ARRDC4	-0.769265	0.000331142	0.00108351
YJU2	0.619477	0.000331547	0.00108443
TMEM91	0.706628	0.00033236	0.00108627
DNAJC5B	-0.990717	0.000341477	0.00111398
TSC22D1	-0.941103	0.000343762	0.0011206
PLK4	-0.953935	0.000344342	0.00112207
GBP4	1.29031	0.000346567	0.00112764
IFITM3	0.927298	0.000349732	0.00113735
CALCOCO2	0.807805	0.000353831	0.00114956
MYO15B	0.868022	0.000355457	0.00115398
IL32	2.42039	0.000356557	0.00115669
CSTF3	0.779538	0.000358908	0.00116388
MLLT3	-0.903028	0.000361109	0.00117015
OTUD1	0.770204	0.000363405	0.00117671
GLYCTK	0.587819	0.000371071	0.0012002
EGR1	1.21378	0.00037168	0.00120172
ARID4B	0.801494	0.000375399	0.00121195
FCHSD2	0.909657	0.00037629	0.00121393
HJURP	-0.974071	0.000376686	0.00121476
FABP4	-1.11279	0.000379899	0.00122466
STK4	0.808161	0.000380049	0.0012247
PSMG1	-0.67587	0.000385129	0.00123923
SBF1	0.688551	0.000388467	0.00124817
SYNE2	1.75347	0.000388478	0.00124817
PLA2G4C	1.41335	0.000390599	0.00125414
PTGER4	0.696469	0.000396239	0.00127123
VAV1	0.650792	0.000397356	0.00127435
CNST	0.883357	0.000397944	0.00127576
RFFL	0.670061	0.00040246	0.00128929
ZNF516	0.700435	0.000411037	0.00131387
TAF9	-0.780493	0.000417719	0.00133376
GPR157	0.71783	0.000420692	0.00134276
NR1D2	-0.687841	0.000426967	0.0013608
DDX39B	0.904212	0.000427433	0.00136179
UBAP2L	0.721792	0.000430416	0.00137079
SKA1	-1.05482	0.000430807	0.00137154
UVRAG	0.649827	0.00044353	0.00140947
ASRGL1	0.64794	0.0004545	0.00143961
ERI1	-0.590053	0.000464611	0.0014679
CD2	-1.60642	0.000468805	0.00147955
PER1	0.985466	0.000475826	0.00150007
UBA2	-0.65351	0.000478705	0.00150697
ABCA7	0.635831	0.000480926	0.00151341
SERPINB6	-0.588329	0.000485525	0.00152678
RCN3	1.10022	0.000490916	0.00154207
TMA7	-0.910398	0.00049216	0.00154375
PLCXD1	0.772476	0.000496756	0.00155705
SLC4A2	0.642883	0.000500449	0.0015675
SRGN	0.677475	0.000503659	0.00157642
RESF1	1.15055	0.000505644	0.00158206
CAT	-0.776421	0.000507037	0.00158434
EPS15L1	0.623103	0.000524092	0.0016281
GBE1	1.029	0.000535332	0.00166065
ATP6V1B2	0.702608	0.000537578	0.00166703
FOXM1	-0.876917	0.000540966	0.00167574
MELK	-0.899207	0.000551551	0.00170732
ITGA4	-0.947353	0.000555901	0.00171957
CLASRP	0.630684	0.000557921	0.00172459
MVD	0.788845	0.000565033	0.00174163
HINT3	-0.585086	0.00056873	0.00175179
TIFA	1.27741	0.00057022	0.00175576
SYTL1	1.42204	0.000573407	0.00176371
FMR1	0.981044	0.000573857	0.00176447
CYB5R4	1.00603	0.000575727	0.00176897
SCARB2	-0.668449	0.000576885	0.00177191
BUB1B	-0.976922	0.000580456	0.00178099
B4GALT4	0.871147	0.000595862	0.00182441
DZIP3	-0.591299	0.000598469	0.00183046
MAP3K7CL	-1.08468	0.000606395	0.00185211
MINDY2	0.589031	0.000606898	0.00185299
ABCG2	-0.806514	0.000609608	0.00185997
CCDC66	-0.673688	0.000628377	0.00191255
RASGRP4	0.778064	0.000632711	0.00192507
CSDE1	-0.651796	0.000639413	0.00194342
UBE2B	0.750602	0.000642353	0.001951
TRIP13	-0.917757	0.00064377	0.00195462
SMIM29	0.857069	0.000647857	0.00196429
YPEL3	0.883198	0.000649446	0.00196843
SLC5A3	0.633958	0.000654522	0.00198244
SH3BGRL3	-0.658029	0.000660197	0.00199754
TUBB	-0.824251	0.000661005	0.0019986
CCNE2	-1.05437	0.000661406	0.00199912
LRP10	0.635818	0.000665	0.00200651
ATP11C	-0.624615	0.000673007	0.00202786
KIF4A	-0.894999	0.000681555	0.00205078
RPGR	0.835563	0.000685839	0.00206225
ANAPC13	-0.62559	0.000687197	0.00206562
CD82	0.950041	0.000690404	0.00207454
WDR49	-0.921772	0.000706949	0.00211987
SIRT6	0.61352	0.000707959	0.00212217
FBXO5	-0.734686	0.000731133	0.00218863
KYNU	0.707791	0.000737737	0.00220688
MFSD12	0.661572	0.000746021	0.00222861
MYBL1	-0.880255	0.000748952	0.00223659
ZNF808	-0.732053	0.000754049	0.00225105
POLG	0.736381	0.000757492	0.00225978
MS4A6A	-0.801667	0.000758515	0.00226051
SHCBP1	-0.763477	0.000764737	0.0022775
FCHO2	-0.692419	0.000770194	0.00229296
IER3IP1	-0.685874	0.000777773	0.00231245
PDLIM5	0.726125	0.000792088	0.00235012
U2AF1L4	0.683856	0.000791962	0.00235012
TPST2	0.662057	0.00081515	0.0024128
NT5C3A	-0.689892	0.000816452	0.00241501
DSE	0.810732	0.00084236	0.00248575
CERT1	0.707474	0.000843137	0.0024872
WDHD1	-0.593663	0.000845329	0.00249282
EIF4EBP3	0.683518	0.000847856	0.00249858
PCNA	-0.637865	0.000851265	0.00250609
FRRS1	-0.622125	0.000856086	0.00251773
SNRNP70	0.678332	0.000857854	0.00252128
RBM15	0.604651	0.000858619	0.00252263
GTSF1	-0.886456	0.000870582	0.00255519
CYREN	0.606366	0.000908199	0.00265488
TPD52L1	-1.05093	0.000911573	0.00266385
RASAL3	0.691342	0.000914364	0.00267111
CDIP1	0.590716	0.000917774	0.00268017
GADD45G	1.22969	0.000925079	0.00269969
MT2A	0.829309	0.000936385	0.00272995
SLFN11	-0.617862	0.000945443	0.0027536
APOL3	1.10228	0.00095139	0.00276906
GBP2	0.998508	0.000955695	0.00277881
B3GALT6	0.632211	0.000964313	0.002802
PCYOX1L	0.606507	0.000966221	0.00280568
IL3RA	1.80369	0.000968915	0.00281256
LEMD3	0.841884	0.000991929	0.00287363
IL4I1	1.25869	0.00100818	0.00291682
UBE2Z	0.757952	0.00101672	0.00294057
STMN1	-0.997905	0.0010224	0.00295308
ALDH1A1	-0.752808	0.00103767	0.00299222
ARHGAP25	0.68218	0.0010417	0.00300286
DNHD1	0.890978	0.00105817	0.00304731
ADGRE2	1.06922	0.00111971	0.00321075
C16orf54	0.80357	0.00112205	0.00321638
UBE2F	-0.660625	0.00113781	0.00325623
CHST11	0.747655	0.0011666	0.00332879
BAG2	-0.679843	0.00116983	0.00333691
CLEC4D	1.62699	0.00117676	0.00335558
ITGA5	0.663525	0.0012084	0.00343407
EXO1	-0.874541	0.00121759	0.00345527
SAMSN1	1.28891	0.00121719	0.00345527
SESN1	-0.699099	0.00122563	0.00347562
[truncated: 236 more rows]

## Sheet: Table 6 monocyte-derived mac
Gene name	Neutrophil-high vs Neutrophil-low TB and progressor
	Log2 fold change	P value	Adjusted P value
PCM1	-0.893305	2.29164e-20	8.47838e-17
GLIPR1	-1.03783	1.10182e-20	8.47838e-17
MOCS2	-1.27712	3.24428e-20	8.47838e-17
G0S2	5.6005	7.9819e-19	1.56445e-15
CXCL8	5.26883	5.62006e-18	8.81226e-15
ISG20	3.16037	5.29929e-17	6.92441e-14
DNAJC3	-1.04976	8.95582e-17	7.80151e-14
HELZ2	1.79068	7.67232e-17	7.80151e-14
AGTPBP1	-0.954316	8.11433e-17	7.80151e-14
RECQL	-0.989912	2.12169e-16	1.6634e-13
VIRMA	-0.86162	4.36382e-16	3.11022e-13
SMC5	-0.823091	5.77922e-16	3.77576e-13
PIGK	-0.986699	7.31409e-16	4.09589e-13
ABCB7	-0.742398	7.15382e-16	4.09589e-13
UBL3	-1.08218	7.93703e-16	4.14842e-13
AHR	-1.18931	9.61538e-16	4.71153e-13
GALNT1	-1.48245	2.40156e-15	1.10755e-12
PHTF2	-0.920154	3.31208e-15	1.44259e-12
DEGS1	-0.836331	4.24634e-15	1.75217e-12
DSTN	-1.39492	5.93935e-15	2.32823e-12
GLUD1	-1.12612	7.1601e-15	2.6731e-12
LARP7	-0.743849	7.81183e-15	2.78385e-12
PTEN	-1.78427	9.5715e-15	3.12669e-12
FAM3C	-1.13281	9.56455e-15	3.12669e-12
UBLCP1	-0.694777	1.00428e-14	3.14691e-12
ZBTB1	-0.893085	1.04362e-14	3.14691e-12
ARL6IP1	-1.29588	1.12223e-14	3.2122e-12
SLC25A46	-1.32539	1.14722e-14	3.2122e-12
GTF3A	-0.94968	1.76147e-14	4.76203e-12
IFT57	-1.51556	1.83663e-14	4.79973e-12
RHOT1	-0.801875	1.99702e-14	5.05053e-12
SNX2	-1.0306	2.64749e-14	6.48635e-12
ROCK1	-0.921462	3.14583e-14	7.47374e-12
ZHX1	-1.03191	3.55031e-14	8.1654e-12
MDFIC	-0.675994	3.64527e-14	8.1654e-12
C1orf162	-1.19266	4.11454e-14	8.71838e-12
COPB1	-0.733362	4.01275e-14	8.71838e-12
REST	-0.645793	4.57964e-14	9.44851e-12
FBXO9	-0.656201	4.83969e-14	9.72901e-12
NEPRO	-1.06482	5.18176e-14	9.90854e-12
HACD4	-1.62438	5.09315e-14	9.90854e-12
IDO1	5.23432	5.50557e-14	1.02771e-11
GTF2H5	-0.956615	6.16972e-14	1.1249e-11
NUS1	-0.969939	6.71209e-14	1.1694e-11
CASD1	-1.24096	6.70763e-14	1.1694e-11
RSAD2	2.65157	7.63314e-14	1.27152e-11
MKKS	-1.08099	7.63493e-14	1.27152e-11
PKM	0.659085	7.78479e-14	1.27152e-11
SPHK1	2.93081	8.09835e-14	1.29574e-11
IRF1	1.62261	1.10393e-13	1.73097e-11
USP1	-1.01812	1.54991e-13	2.3826e-11
NXPE3	-1.20607	1.77101e-13	2.66545e-11
DIPK2A	-0.995812	1.8019e-13	2.66545e-11
EVI2B	-1.19814	1.9075e-13	2.7694e-11
ZMYM4	-0.708452	2.2012e-13	3.13771e-11
SPCS3	-1.04775	2.371e-13	3.3194e-11
CMC1	-1.08195	2.64248e-13	3.51137e-11
FBXL4	-0.803076	2.5975e-13	3.51137e-11
NIPBL	-0.588847	2.61814e-13	3.51137e-11
PRKACB	-1.17623	3.14818e-13	4.11362e-11
ASNSD1	-1.05188	3.24151e-13	4.16613e-11
TBCEL	-0.85625	3.44649e-13	4.35814e-11
ZDHHC20	-1.10267	3.93981e-13	4.90288e-11
SLC7A5	2.21991	4.04412e-13	4.95404e-11
WASHC3	-1.06178	4.37666e-13	5.19894e-11
KTN1	-0.877478	4.78015e-13	5.59348e-11
RTRAF	-1.30366	5.23427e-13	6.03481e-11
MAP2K4	-1.35199	6.25007e-13	7.10153e-11
VEGFA	3.34672	6.45754e-13	7.23245e-11
ENOX2	-1.1811	7.10055e-13	7.84061e-11
EOGT	-1.28037	8.52616e-13	9.28404e-11
POLR2B	-0.801538	1.04942e-12	1.1268e-10
KRCC1	-0.934329	1.06356e-12	1.1268e-10
MAN1A2	-0.695963	1.1039e-12	1.13876e-10
RAD50	-1.05872	1.09296e-12	1.13876e-10
EIF2AK1	-0.714639	1.15868e-12	1.16462e-10
TCAIM	-0.794013	1.15273e-12	1.16462e-10
BTBD1	-0.988759	1.20762e-12	1.19845e-10
MGAT4A	-1.01379	1.28527e-12	1.25956e-10
SLC30A9	-0.902326	1.35163e-12	1.30824e-10
ANAPC7	-0.649891	1.43429e-12	1.35797e-10
PIGF	-0.763474	1.43765e-12	1.35797e-10
GABPA	-1.50427	1.61862e-12	1.51071e-10
UEVLD	-0.594642	1.66472e-12	1.53546e-10
NLRC4	-0.70758	2.09264e-12	1.90771e-10
TTC3	-0.8953	2.13174e-12	1.92102e-10
ERLEC1	-1.0523	2.19603e-12	1.94318e-10
BCL10	-0.817772	2.2059e-12	1.94318e-10
C15orf39	1.35131	2.4591e-12	2.11861e-10
PPP2R5A	-1.11119	2.43328e-12	2.11861e-10
APC	-0.816801	2.63983e-12	2.22861e-10
PAIP1	-1.5195	2.64363e-12	2.22861e-10
RNF13	-1.30594	2.75412e-12	2.27287e-10
ZMPSTE24	-1.06408	2.73716e-12	2.27287e-10
CASP8	-0.587963	3.19012e-12	2.60527e-10
TBC1D5	-0.794585	3.23962e-12	2.61842e-10
ESD	-0.652488	3.50976e-12	2.80781e-10
UFM1	-1.13635	3.61383e-12	2.86186e-10
RSRC1	-0.772415	3.74514e-12	2.93521e-10
TMED7	-0.837459	3.78133e-12	2.93521e-10
RIOK2	-0.775061	3.97009e-12	3.05152e-10
CDKN1A	1.69875	4.05314e-12	3.08511e-10
LAMTOR3	-1.15892	4.20582e-12	3.09831e-10
GPR65	-1.32018	4.22856e-12	3.09831e-10
SACM1L	-0.649027	4.17127e-12	3.09831e-10
NDUFA4	-0.757692	4.11217e-12	3.09831e-10
LZIC	-0.900145	4.36496e-12	3.13957e-10
UBE2D3	-1.00652	4.35915e-12	3.13957e-10
CCDC112	-0.979552	4.71886e-12	3.36326e-10
R3HDM1	-0.861233	5.13865e-12	3.62721e-10
SNX14	-0.741699	5.18172e-12	3.62721e-10
TMSB4X	-0.877892	5.41624e-12	3.72485e-10
USP9X	-0.723026	6.45799e-12	4.37173e-10
DESI2	-0.892583	6.46838e-12	4.37173e-10
ZC3H15	-0.616264	6.55653e-12	4.39343e-10
SLC31A1	-1.26466	6.77118e-12	4.49882e-10
SRP9	-0.981834	6.94747e-12	4.57716e-10
SMIM19	-1.00602	7.79049e-12	5.08979e-10
RB1CC1	-0.904656	7.8938e-12	5.11466e-10
RNF7	-0.664866	8.01845e-12	5.15284e-10
TRAM1	-0.852501	8.35463e-12	5.30057e-10
PEBP1	-0.936073	8.38355e-12	5.30057e-10
HACD2	-0.870789	8.78027e-12	5.50698e-10
NOC3L	-0.886821	9.47273e-12	5.84773e-10
LRRC8D	-0.994774	9.55117e-12	5.85009e-10
ORMDL1	-0.752508	1.05238e-11	6.39585e-10
SMC2	-0.901046	1.07121e-11	6.4602e-10
DHX36	-0.663128	1.08298e-11	6.48135e-10
TLNRD1	0.896891	1.10258e-11	6.54866e-10
TRAPPC13	-0.837178	1.11365e-11	6.56465e-10
KCTD20	-0.670839	1.13251e-11	6.62601e-10
DCXR	0.968175	1.14956e-11	6.67595e-10
SMC3	-0.666448	1.17382e-11	6.73633e-10
PRPF40A	-0.642779	1.17714e-11	6.73633e-10
PIK3C2A	-0.683544	1.20001e-11	6.81745e-10
ARHGAP18	-1.0262	1.23387e-11	6.9594e-10
PIM3	2.18374	1.24875e-11	6.993e-10
AGL	-0.938241	1.28711e-11	7.15671e-10
ERGIC2	-1.04721	1.29643e-11	7.15777e-10
ABRACL	-1.15924	1.4045e-11	7.64674e-10
ARL5A	-1.02652	1.47361e-11	7.96766e-10
LMBRD2	-0.638646	1.56469e-11	8.34502e-10
STYX	-1.37938	1.55888e-11	8.34502e-10
OBI1	-0.703951	1.57933e-11	8.3662e-10
IMMT	-0.730261	1.60152e-11	8.4268e-10
COMMD6	-1.22814	1.66524e-11	8.58913e-10
DCP2	-0.845369	1.66423e-11	8.58913e-10
SEL1L	-0.685731	1.64969e-11	8.58913e-10
INIP	-0.802803	1.7114e-11	8.76954e-10
KIAA1143	-1.10756	1.94334e-11	9.82953e-10
NIPSNAP2	-0.720853	1.97094e-11	9.90524e-10
SMIM30	-1.16182	2.12521e-11	1.06125e-09
ACAT1	-1.00149	2.25787e-11	1.12036e-09
TRUB1	-0.831461	2.30315e-11	1.13564e-09
HDAC2	-0.940627	2.3617e-11	1.14351e-09
PHTF1	-0.763849	2.36286e-11	1.14351e-09
LAMP2	-0.86397	2.33427e-11	1.14351e-09
XPA	-0.745584	2.38028e-11	1.14487e-09
MAFK	0.934085	2.44196e-11	1.16738e-09
ZBTB14	-0.64467	2.4943e-11	1.18517e-09
SEMA6B	1.95792	2.70364e-11	1.2769e-09
DSC2	-1.19149	2.76808e-11	1.2952e-09
IMPACT	-0.930432	2.77542e-11	1.2952e-09
CHCHD3	-1.10887	2.80038e-11	1.29911e-09
DNAJC10	-1.03437	2.91212e-11	1.343e-09
EHD1	1.89109	3.02116e-11	1.38514e-09
COMMD3	-0.673187	3.11424e-11	1.41951e-09
LTA4H	-1.02417	3.21384e-11	1.44808e-09
ARHGAP35	-0.60393	3.21112e-11	1.44808e-09
ARPP19	-1.0155	3.52834e-11	1.5807e-09
ZNF518A	-0.734919	3.91373e-11	1.73398e-09
NDRG1	1.37515	3.91473e-11	1.73398e-09
STAU2	-0.674939	4.1271e-11	1.81778e-09
RAP1GDS1	-0.896991	4.17798e-11	1.82991e-09
PPIP5K2	-0.827735	4.22675e-11	1.84098e-09
TNFAIP2	1.15418	4.26775e-11	1.84857e-09
AKAP7	-1.00843	4.5012e-11	1.93898e-09
PCGF5	-1.12307	4.78395e-11	2.04952e-09
CCDC28A	-0.622986	5.44702e-11	2.3209e-09
SOCS5	-1.20358	5.63932e-11	2.377e-09
IRAK4	-0.610158	5.62542e-11	2.377e-09
SMC4	-0.800295	5.92202e-11	2.45856e-09
BROX	-0.674005	5.90383e-11	2.45856e-09
SPG21	-0.666766	5.98142e-11	2.45856e-09
RPAP3	-0.879337	5.94428e-11	2.45856e-09
VDAC1	-1.21619	5.9896e-11	2.45856e-09
SMIM14	-0.964684	6.07246e-11	2.47959e-09
ZNF644	-0.790455	6.30348e-11	2.56058e-09
MTF2	-0.787114	6.50623e-11	2.61584e-09
FIG4	-0.9095	6.67297e-11	2.66919e-09
SENP6	-0.763835	6.77206e-11	2.69507e-09
DERA	-0.781882	6.81142e-11	2.69705e-09
COA8	-0.973833	6.86228e-11	2.70353e-09
EML4	-0.717777	6.92946e-11	2.71635e-09
MFF	-0.898184	6.9977e-11	2.72945e-09
KDM6B	2.07297	7.1145e-11	2.76127e-09
EIF3J	-1.04815	7.26855e-11	2.80716e-09
STT3B	-0.955814	7.46883e-11	2.87037e-09
KCNN4	1.48758	7.80564e-11	2.98518e-09
MBNL3	-0.916042	7.88116e-11	2.99943e-09
NKAPD1	-0.688331	7.9571e-11	3.0137e-09
SMARCAD1	-0.850496	8.09997e-11	3.05307e-09
FEM1B	-0.721939	8.45592e-11	3.17198e-09
ATAD1	-0.971374	8.92973e-11	3.33377e-09
TMEM9B	-0.854407	9.01572e-11	3.34992e-09
BAG3	1.18102	9.33231e-11	3.45119e-09
CUL3	-0.715285	9.51693e-11	3.50294e-09
SOCS3	1.57746	9.75644e-11	3.57432e-09
CYSLTR1	-1.42434	9.93039e-11	3.60815e-09
TBL1XR1	-0.997381	9.94081e-11	3.60815e-09
RHOQ	-1.21218	1.01455e-10	3.66548e-09
CUL4B	-0.935306	1.04507e-10	3.75841e-09
NTAN1	-1.30485	1.11876e-10	4.00507e-09
SDCCAG8	-0.665186	1.16553e-10	4.15354e-09
OPA1	-0.649127	1.17262e-10	4.15987e-09
ARL2BP	-0.85732	1.20418e-10	4.25262e-09
ARMC10	-1.64271	1.24312e-10	4.37043e-09
ATP5PB	-1.1719	1.25284e-10	4.38493e-09
TIMM23	-0.797436	1.3009e-10	4.51287e-09
ARFGEF1	-0.680157	1.31596e-10	4.54498e-09
NAA15	-0.663123	1.33447e-10	4.58869e-09
LXN	-1.2361	1.37758e-10	4.71626e-09
SLU7	-0.85044	1.42078e-10	4.84299e-09
SHKBP1	0.718655	1.68813e-10	5.7294e-09
FGR	1.05807	1.71786e-10	5.80517e-09
TRAPPC8	-0.74863	1.72628e-10	5.8086e-09
SNX4	-0.667938	1.77241e-10	5.93832e-09
CAB39	-1.08038	1.79283e-10	5.98118e-09
SLC39A10	-1.25765	1.9433e-10	6.40145e-09
LY96	-0.974748	1.93213e-10	6.40145e-09
PPT1	-0.774776	1.94322e-10	6.40145e-09
CHMP2B	-0.878376	1.96445e-10	6.44407e-09
DDX18	-0.917377	2.03487e-10	6.59229e-09
IFNGR1	-0.846421	2.03036e-10	6.59229e-09
EXOC5	-0.936333	2.06198e-10	6.65264e-09
MAFF	2.17754	2.12959e-10	6.84262e-09
EEA1	-0.806523	2.15055e-10	6.85377e-09
THOC7	-1.02147	2.22295e-10	7.05583e-09
TOMM5	-1.08371	2.25125e-10	7.11324e-09
RFC1	-0.828224	2.25918e-10	7.11324e-09
ORC4	-0.770558	2.37096e-10	7.40571e-09
SNX24	-0.656493	2.36184e-10	7.40571e-09
RFK	-1.8281	2.46542e-10	7.67018e-09
UBA6	-0.741057	2.4797e-10	7.68412e-09
IQGAP2	-0.792395	2.56342e-10	7.88126e-09
CBX3	-1.58966	2.55964e-10	7.88126e-09
DST	-0.996909	2.72181e-10	8.33555e-09
INTS13	-0.79004	2.80554e-10	8.55852e-09
ZFYVE27	0.654959	2.85999e-10	8.69084e-09
NXT2	-1.21908	2.99963e-10	9.07996e-09
LMAN1	-0.594678	3.01993e-10	9.10626e-09
TOR1AIP1	-0.777276	3.03176e-10	9.10689e-09
ZDHHC6	-0.906072	3.05313e-10	9.13607e-09
AP3B1	-0.700494	3.20234e-10	9.54613e-09
HMGN3	-0.872608	3.26913e-10	9.70833e-09
SELENOW	-0.796154	3.29514e-10	9.74863e-09
CTBS	-0.88884	3.3516e-10	9.82273e-09
TOR1A	-0.744646	3.34666e-10	9.82273e-09
ZBTB41	-0.744875	3.35777e-10	9.82273e-09
IER3	3.0889	3.41558e-10	9.94804e-09
MNDA	-0.820637	3.42598e-10	9.94804e-09
RXYLT1	-0.907213	3.51003e-10	1.01545e-08
SEC11A	-0.643211	3.5707e-10	1.0292e-08
NFKB2	1.73225	3.67306e-10	1.05483e-08
ATP5F1C	-1.3771	3.79158e-10	1.08489e-08
ATG4C	-1.0323	3.81758e-10	1.08836e-08
NDUFV2	-0.638311	4.16276e-10	1.18246e-08
ATP2C1	-0.712814	4.25546e-10	1.20443e-08
MSH3	-0.944832	4.36849e-10	1.22756e-08
SMIM10L1	-0.875588	4.58433e-10	1.28361e-08
CAND1	-0.791797	4.60741e-10	1.28548e-08
COX18	-0.628733	4.69982e-10	1.30662e-08
TMEM140	1.08456	4.86371e-10	1.34266e-08
APIP	-1.25471	4.97729e-10	1.3644e-08
ZFAND6	-0.851033	5.02427e-10	1.37248e-08
NINJ1	2.03689	5.30223e-10	1.43839e-08
CASP6	-0.620208	6.18247e-10	1.6714e-08
USP33	-0.893989	6.49306e-10	1.74628e-08
STRN3	-0.714032	6.504e-10	1.74628e-08
PIBF1	-0.755244	6.57125e-10	1.75831e-08
DOCK10	-0.922	6.65588e-10	1.7749e-08
LIN54	-0.797453	6.73519e-10	1.78996e-08
RAB10	-0.673642	7.32261e-10	1.9395e-08
PJA2	-0.616823	7.45918e-10	1.96902e-08
LRRC58	-0.701756	7.87034e-10	2.06716e-08
TENT2	-0.688376	7.88368e-10	2.06716e-08
MMGT1	-1.19706	8.04706e-10	2.10297e-08
AP3S1	-1.25909	8.13519e-10	2.11893e-08
LMBRD1	-0.791575	9.4402e-10	2.43458e-08
SMU1	-1.20405	9.52391e-10	2.44811e-08
SPIN1	-0.596479	9.57578e-10	2.4534e-08
CUL2	-0.849535	9.63346e-10	2.46014e-08
MIS18BP1	-0.973069	9.73438e-10	2.47784e-08
CLIC2	-1.20617	9.76692e-10	2.47808e-08
STAG2	-0.602519	1.03452e-09	2.61634e-08
ITFG1	-0.627671	1.09176e-09	2.73449e-08
EBAG9	-0.939929	1.08877e-09	2.73449e-08
PHF3	-0.763873	1.09519e-09	2.73449e-08
TMEM64	-0.993091	1.0906e-09	2.73449e-08
NFU1	-0.855323	1.11074e-09	2.76451e-08
CMC4	-0.68532	1.11861e-09	2.77528e-08
MIDN	1.09935	1.15406e-09	2.84588e-08
MORC3	-0.600193	1.17739e-09	2.89366e-08
BTF3L4	-0.61356	1.21845e-09	2.98176e-08
SLC45A4	0.935505	1.22085e-09	2.98176e-08
POT1	-1.12558	1.25134e-09	3.03731e-08
MINPP1	-1.16188	1.27354e-09	3.08165e-08
CSNK1G3	-1.14011	1.27749e-09	3.08171e-08
ZNF148	-0.679663	1.29105e-09	3.10486e-08
OSBPL11	-0.730239	1.30889e-09	3.13812e-08
TMBIM4	-0.842602	1.32449e-09	3.16584e-08
ZC3H12A	1.56479	1.34666e-09	3.20906e-08
BCAP29	-0.791012	1.3583e-09	3.22699e-08
CBLL1	-0.722007	1.41241e-09	3.34157e-08
SESN3	-1.38233	1.42031e-09	3.34391e-08
SMAD5	-0.784941	1.45205e-09	3.4084e-08
AKAP9	-0.788229	1.46656e-09	3.43219e-08
CIC	0.640459	1.47945e-09	3.45204e-08
KLHL21	1.53376	1.51229e-09	3.51821e-08
UBXN2B	-0.598167	1.52322e-09	3.53314e-08
TLR7	-1.15239	1.54881e-09	3.58191e-08
GTF2A1	-0.626522	1.56945e-09	3.61897e-08
CCL3	2.82644	1.59734e-09	3.67247e-08
NOTCH1	0.975103	1.63965e-09	3.75873e-08
SPAST	-0.691762	1.681e-09	3.84228e-08
HIPK3	-0.749219	1.78563e-09	4.04605e-08
ACTR2	-1.01675	1.78189e-09	4.04605e-08
OPLAH	0.788616	1.82005e-09	4.11217e-08
SEPSECS	-0.645484	1.8426e-09	4.15114e-08
ZCRB1	-0.712381	1.86664e-09	4.19326e-08
DYM	-0.688649	1.87463e-09	4.19356e-08
NDUFA5	-1.13587	1.87747e-09	4.19356e-08
SRP54	-0.677356	1.88622e-09	4.20113e-08
CNEP1R1	-1.08887	1.9032e-09	4.22693e-08
THAP12	-0.922332	1.96542e-09	4.35278e-08
ARMCX3	-1.02113	1.97488e-09	4.36143e-08
CLEC2B	-0.645203	2.01584e-09	4.42694e-08
PLK3	1.61193	2.0109e-09	4.42694e-08
MAP1LC3B	-1.30789	2.06041e-09	4.51218e-08
LRRC8C	-0.949865	2.09247e-09	4.56963e-08
FASTKD2	-0.689453	2.10603e-09	4.58647e-08
PAK2	-1.0263	2.13868e-09	4.64467e-08
BCAS2	-1.38675	2.16339e-09	4.68536e-08
XRCC4	-0.608918	2.1927e-09	4.73574e-08
RRP1	0.998115	2.20682e-09	4.75316e-08
CALM2	-0.829455	2.31456e-09	4.97154e-08
RAB4A	-0.684208	2.33659e-09	5.00083e-08
COPS2	-0.947558	2.34095e-09	5.00083e-08
IL13RA1	-0.852654	2.38179e-09	5.06049e-08
ENPP4	-1.13752	2.43125e-09	5.15162e-08
PDK3	-0.816377	2.46013e-09	5.19877e-08
ZNF561	-0.620797	2.48588e-09	5.23906e-08
CCDC82	-0.66699	2.59942e-09	5.44906e-08
PLEKHA3	-0.933932	2.62311e-09	5.48404e-08
ZBTB6	-1.06401	2.71559e-09	5.6623e-08
CDC27	-0.927069	2.73227e-09	5.68196e-08
EFCAB14	-0.951432	2.76831e-09	5.71147e-08
NRIP1	-1.03469	2.76715e-09	5.71147e-08
LSM1	-0.829763	2.76273e-09	5.71147e-08
SVBP	-0.712076	2.84324e-09	5.85066e-08
MAPK6	-1.05006	2.88871e-09	5.92866e-08
SBNO2	1.05786	3.0338e-09	6.21018e-08
AIDA	-1.35184	3.10654e-09	6.34252e-08
IFNAR1	-1.19431	3.15884e-09	6.41587e-08
CD46	-0.736225	3.1572e-09	6.41587e-08
FAM200B	-1.18783	3.17694e-09	6.43597e-08
FAM204A	-0.794164	3.19864e-09	6.46323e-08
ISG15	1.38243	3.21225e-09	6.47404e-08
CXorf38	-0.742794	3.28847e-09	6.61068e-08
CLEC4A	-1.11575	3.4515e-09	6.903e-08
DNAJA1	-1.27744	3.52596e-09	7.03398e-08
SLC30A6	-0.813312	3.53565e-09	7.0354e-08
PECAM1	-0.937762	3.56614e-09	7.07812e-08
MXD1	1.80271	3.60202e-09	7.13126e-08
TFDP1	-1.02849	3.67385e-09	7.25516e-08
SCYL2	-1.15392	3.75007e-09	7.38708e-08
NFKBIA	1.55445	3.76394e-09	7.39582e-08
SLC30A5	-0.687984	3.78234e-09	7.41338e-08
NUP54	-0.777204	3.83125e-09	7.49052e-08
AP3M1	-0.61038	3.89818e-09	7.60242e-08
MED13	-0.739896	3.934e-09	7.65324e-08
ZNF562	-0.939891	3.95139e-09	7.66021e-08
OCIAD1	-0.996367	3.99915e-09	7.68464e-08
PIGN	-0.793333	4.0454e-09	7.75451e-08
DCAF17	-0.614236	4.11036e-09	7.85982e-08
EVI2A	-1.00598	4.22023e-09	8.03072e-08
PARP10	0.965196	4.24113e-09	8.05096e-08
CCDC88A	-0.750159	4.26879e-09	8.0839e-08
ERP44	-0.812686	4.30245e-09	8.128e-08
DRAM2	-0.957821	4.4682e-09	8.38996e-08
NUCB2	-1.07464	4.47322e-09	8.38996e-08
SCARF1	2.70893	4.48463e-09	8.3913e-08
DHX40	-0.593808	4.54761e-09	8.48887e-08
METTL5	-1.00175	4.58846e-09	8.53539e-08
FRYL	-0.585905	4.5943e-09	8.53539e-08
MAFG	1.66985	4.71553e-09	8.66574e-08
MLLT6	1.61806	4.69772e-09	8.66574e-08
RNF14	-0.759261	4.68765e-09	8.66574e-08
KPNA3	-0.797695	4.71973e-09	8.66574e-08
STMP1	-0.88611	4.74929e-09	8.69963e-08
SMARCA5	-0.850786	4.93866e-09	9.02544e-08
DNAJB1	1.30202	5.06896e-09	9.19922e-08
SAV1	-1.05459	5.06798e-09	9.19922e-08
DDIT3	1.00735	5.41515e-09	9.78221e-08
MICU2	-0.757803	5.50342e-09	9.91402e-08
TOMM70	-0.909369	5.5387e-09	9.91402e-08
SEC63	-0.647005	5.53619e-09	9.91402e-08
FBXL3	-0.605384	5.52578e-09	9.91402e-08
NDUFB1	-0.810584	5.96807e-09	1.06582e-07
DEK	-0.891454	6.06465e-09	1.08061e-07
AKAP11	-0.736123	6.26268e-09	1.10834e-07
CCDC71L	0.654036	6.3276e-09	1.11479e-07
HSPA1B	1.79009	6.31368e-09	1.11479e-07
PPP3CA	-0.601803	6.46657e-09	1.13672e-07
UFSP2	-0.722997	6.52015e-09	1.14358e-07
CTBP2	-0.690731	6.61348e-09	1.15736e-07
CTDSPL2	-0.816524	6.78611e-09	1.18492e-07
FKBP3	-0.777599	6.96156e-09	1.21017e-07
MIOS	-0.855835	7.09189e-09	1.2301e-07
DBR1	-0.61403	7.11325e-09	1.23108e-07
TWF1	-1.0284	7.21833e-09	1.24377e-07
SULF2	2.24249	7.35834e-09	1.26512e-07
PPHLN1	-0.674558	7.67491e-09	1.31378e-07
GPR84	2.17684	7.87501e-09	1.3451e-07
REEP3	-0.950692	7.9246e-09	1.34792e-07
ERCC6L2	-0.632066	7.9259e-09	1.34792e-07
PLA2G6	1.4877	7.98186e-09	1.3545e-07
VAMP4	-0.839277	8.26804e-09	1.39701e-07
BMP2K	-0.891744	8.54996e-09	1.44154e-07
ZDHHC2	-1.22452	8.72166e-09	1.46733e-07
PSMG2	-0.811843	8.9306e-09	1.49636e-07
SLC26A2	-0.66499	8.93236e-09	1.49636e-07
HAUS2	-0.747227	9.16112e-09	1.53141e-07
RAB14	-0.600557	9.21024e-09	1.53635e-07
PRMT9	-0.668311	9.63477e-09	1.60375e-07
VAMP7	-1.05554	9.82231e-09	1.6315e-07
PPP1R15A	1.54492	1.02602e-08	1.69705e-07
FH	-0.59565	1.03166e-08	1.70279e-07
INTS14	-0.667115	1.06366e-08	1.7519e-07
MT-ND6	2.32376	1.10069e-08	1.80154e-07
ZNF639	-1.06199	1.18039e-08	1.92797e-07
FBXL5	-0.648796	1.19243e-08	1.94359e-07
BPNT1	-0.63844	1.20177e-08	1.95475e-07
LPCAT1	2.12082	1.27831e-08	2.06287e-07
GPBP1	-0.724801	1.27877e-08	2.06287e-07
TMEM106B	-0.699285	1.2755e-08	2.06287e-07
ATP7A	-0.630006	1.28632e-08	2.07079e-07
UQCRB	-1.04589	1.28997e-08	2.07241e-07
MYCBP	-1.20784	1.29482e-08	2.07595e-07
TBC1D15	-0.650936	1.32077e-08	2.10893e-07
COMMD2	-0.705635	1.3299e-08	2.11919e-07
EIF5B	-0.634921	1.33463e-08	2.12241e-07
MTERF3	-0.644551	1.37681e-08	2.18505e-07
HSDL2	-0.612065	1.38274e-08	2.19003e-07
IRF7	1.35264	1.40353e-08	2.21848e-07
RGS18	-1.6796	1.40962e-08	2.22363e-07
RAB9A	-0.705434	1.57063e-08	2.46769e-07
ARV1	-0.840738	1.59325e-08	2.49822e-07
PIN4	-0.623047	1.59681e-08	2.49881e-07
HCFC2	-0.645542	1.60085e-08	2.50014e-07
ROCK2	-0.61178	1.61331e-08	2.51459e-07
SBNO1	-0.686799	1.63153e-08	2.53794e-07
TGFBR2	-0.71476	1.64505e-08	2.5539e-07
TMEM167A	-1.01157	1.67892e-08	2.60133e-07
EIF3M	-0.926905	1.69268e-08	2.61748e-07
MICOS10	-0.886727	1.73354e-08	2.67538e-07
UGDH	-0.642267	1.74896e-08	2.69387e-07
CCDC47	-0.663286	1.79783e-08	2.76372e-07
NSA2	-0.923864	1.80356e-08	2.76711e-07
SSR1	-1.14279	1.83457e-08	2.80574e-07
EMC7	-0.663048	1.8359e-08	2.80574e-07
TRIM25	0.60751	1.84109e-08	2.8082e-07
CYP51A1	-1.30668	1.86207e-08	2.83468e-07
TSNAX	-0.606542	1.92601e-08	2.92634e-07
PIM1	1.27088	1.95465e-08	2.96411e-07
RAP1A	-0.881798	1.97373e-08	2.98726e-07
BORCS7	-0.606901	2.11083e-08	3.18249e-07
MDC1	0.653484	2.14947e-08	3.22833e-07
CCNI	-0.605565	2.24598e-08	3.36683e-07
IRF9	0.590296	2.2844e-08	3.41788e-07
CLASP2	-0.785504	2.30233e-08	3.43814e-07
SLC25A37	1.31717	2.4024e-08	3.5672e-07
SUCO	-0.777576	2.4115e-08	3.57395e-07
HEXB	-0.684835	2.44269e-08	3.61334e-07
NADK	1.22698	2.47604e-08	3.65578e-07
MTREX	-0.65969	2.49423e-08	3.66881e-07
CLCN7	1.20047	2.49065e-08	3.66881e-07
MBD6	0.638355	2.51787e-08	3.69359e-07
HOOK3	-0.633535	2.52521e-08	3.69359e-07
PIK3CA	-0.892496	2.57613e-08	3.76105e-07
SCCPDH	-0.877353	2.59046e-08	3.76802e-07
TBC1D2	0.894866	2.59051e-08	3.76802e-07
LIG4	-0.652364	2.60832e-08	3.78146e-07
AP5M1	-0.731959	2.64408e-08	3.82464e-07
PLEKHM2	0.598549	2.66756e-08	3.84442e-07
PRKRA	-0.877774	2.66542e-08	3.84442e-07
LLPH	-0.622877	2.67781e-08	3.85211e-07
VPS54	-0.699774	2.77155e-08	3.97239e-07
CD302	-1.1842	2.88061e-08	4.10618e-07
VEZF1	-0.900603	2.98643e-08	4.2416e-07
SNX5	-1.03926	3.06534e-08	4.3458e-07
SOCS4	-0.599917	3.08431e-08	4.3648e-07
JAK3	1.50064	3.13535e-08	4.42903e-07
FXN	-0.63766	3.15161e-08	4.444e-07
PDCD10	-0.740669	3.24037e-08	4.53785e-07
HNRNPL	-0.6284	3.24132e-08	4.53785e-07
CMTM6	-0.923824	3.29382e-08	4.60313e-07
PPP2R3C	-0.874095	3.33241e-08	4.64877e-07
UBE2Q2	-0.826569	3.34796e-08	4.65391e-07
APPL1	-0.624395	3.37022e-08	4.67655e-07
RWDD4	-1.20275	3.41839e-08	4.72666e-07
RWDD1	-1.09028	3.57865e-08	4.9136e-07
TRIQK	-0.925556	3.61345e-08	4.94405e-07
TNFRSF1B	1.72914	3.61092e-08	4.94405e-07
SQSTM1	1.37144	3.66431e-08	5.00491e-07
REL	-0.676356	3.67806e-08	5.01495e-07
RANBP9	-0.647064	3.74476e-08	5.09703e-07
TM7SF3	-0.590092	3.77405e-08	5.128e-07
FNTA	-1.00549	3.79614e-08	5.14909e-07
HSPA1A	2.01841	3.87122e-08	5.23283e-07
ZNF32	-0.627401	3.89929e-08	5.26169e-07
STAM2	-0.695973	3.95227e-08	5.31489e-07
SLC3A2	0.91958	3.97561e-08	5.33713e-07
CWC22	-0.905238	4.022e-08	5.38097e-07
SHLD2	-0.600088	4.40323e-08	5.85108e-07
CCNC	-1.0956	4.45333e-08	5.89765e-07
SAMD9	-0.779497	4.47449e-08	5.90969e-07
NDUFA12	-1.03242	4.47749e-08	5.90969e-07
ITPRIP	0.741062	4.99728e-08	6.50825e-07
NMD3	-0.59387	5.09803e-08	6.62829e-07
CEBPZ	-0.684555	5.30028e-08	6.87178e-07
NHLRC3	-0.718294	5.31605e-08	6.87752e-07
NOL7	-0.860807	5.37175e-08	6.93815e-07
SELENOK	-0.749346	5.3945e-08	6.95607e-07
GUF1	-0.799249	5.42733e-08	6.98691e-07
C1GALT1C1	-0.750349	5.61546e-08	7.20544e-07
DPH3	-1.23639	5.74376e-08	7.34602e-07
MAP3K1	-0.80867	5.76843e-08	7.36555e-07
IRAK1	0.922833	5.80207e-08	7.39646e-07
FRS2	-0.619896	5.91083e-08	7.52287e-07
DCUN1D5	-1.0651	5.9433e-08	7.55194e-07
WASHC4	-0.763084	5.95685e-08	7.5569e-07
NAMPT	1.65887	6.00102e-08	7.60064e-07
LIMK2	1.38028	6.14035e-08	7.76457e-07
PLAUR	1.3357	6.20778e-08	7.8246e-07
PPIL4	-1.05232	6.27851e-08	7.90105e-07
ARHGAP45	0.925704	6.51213e-08	8.16882e-07
ATF3	1.22151	6.63522e-08	8.30993e-07
IFITM2	1.56556	6.93331e-08	8.64184e-07
CMTR2	-0.810679	7.32398e-08	9.11429e-07
FUS	0.692927	7.42115e-08	9.22057e-07
EIF2S3	-1.66841	7.58218e-08	9.39088e-07
FARSB	-0.626135	7.59634e-08	9.39358e-07
PML	0.657595	7.74806e-08	9.56611e-07
PRELID3B	-0.757128	7.8072e-08	9.62397e-07
ZNF184	-0.611225	7.8732e-08	9.6749e-07
CMAS	-0.608443	7.86709e-08	9.6749e-07
CRBN	-0.873761	8.00951e-08	9.827e-07
IER5	1.03794	8.06026e-08	9.85841e-07
TIGAR	-0.689498	8.09613e-08	9.88687e-07
ZBTB17	0.667175	8.3879e-08	1.02272e-06
SNX13	-0.697672	8.49943e-08	1.03471e-06
ZNF552	-0.878925	8.56314e-08	1.04085e-06
ADAM8	2.01916	8.62308e-08	1.04652e-06
ATR	-0.657727	8.71231e-08	1.05571e-06
WDR36	-0.66311	8.86299e-08	1.07231e-06
SNRPE	-1.0823	8.90747e-08	1.07438e-06
MYNN	-0.585474	9.01174e-08	1.08362e-06
CAMK2D	-0.8677	9.00239e-08	1.08362e-06
ZNF322	-0.734842	9.04488e-08	1.08594e-06
SKP1	-1.47938	9.10282e-08	1.09122e-06
RNASEH2B	-0.829607	9.55309e-08	1.14171e-06
NACC2	0.732129	9.58781e-08	1.14412e-06
CCDC125	-0.717545	9.6314e-08	1.14757e-06
NNT	-0.693748	1.01564e-07	1.20099e-06
OSBPL9	-0.746232	1.01931e-07	1.20251e-06
ALCAM	-0.952239	1.05715e-07	1.24073e-06
NFKBIB	0.762044	1.06284e-07	1.24555e-06
DENND4B	0.687075	1.06705e-07	1.24861e-06
PSMC2	-0.840074	1.07873e-07	1.25776e-06
CRLS1	-0.875181	1.08591e-07	1.26313e-06
AZI2	-0.730278	1.1182e-07	1.29877e-06
MAT2B	-0.60616	1.12595e-07	1.30583e-06
MUS81	0.606972	1.14138e-07	1.32177e-06
NIFK	-0.842888	1.14589e-07	1.32504e-06
DNAJB9	-0.801863	1.17506e-07	1.35677e-06
ATP5PD	-0.714622	1.17901e-07	1.35933e-06
VPS50	-0.676942	1.19438e-07	1.37301e-06
HSD17B11	-0.732158	1.19325e-07	1.37301e-06
GPR34	-1.4023	1.26371e-07	1.45058e-06
ANXA2	-0.755227	1.29629e-07	1.48581e-06
LRIF1	-0.844389	1.32135e-07	1.51232e-06
UBE2W	-0.959557	1.34269e-07	1.5345e-06
MXI1	-0.749681	1.36734e-07	1.5604e-06
MPHOSPH9	-0.649201	1.37632e-07	1.56836e-06
PYURF	-0.796393	1.39048e-07	1.5822e-06
MAP3K2	-0.654	1.44402e-07	1.636e-06
ZNF316	2.18108	1.46348e-07	1.65327e-06
TMEM87B	-0.769248	1.46232e-07	1.65327e-06
RBAK	-0.768659	1.46688e-07	1.65473e-06
PDS5B	-0.90932	1.47493e-07	1.66142e-06
TMEM123	-1.64317	1.48052e-07	1.66532e-06
TLR4	-0.889795	1.49895e-07	1.68364e-06
CAMTA1	-0.808446	1.51296e-07	1.69693e-06
MAN2A1	-0.749484	1.54271e-07	1.72537e-06
GGPS1	-1.09302	1.55822e-07	1.74023e-06
AGPAT5	-0.788949	1.56321e-07	1.74333e-06
CCDC66	-1.00213	1.58704e-07	1.76738e-06
MIB1	-0.61345	1.59315e-07	1.77167e-06
PEX2	-0.664427	1.59725e-07	1.77372e-06
CSRNP1	1.07276	1.60927e-07	1.78453e-06
MCTS1	-0.990387	1.61374e-07	1.78697e-06
ECE1	2.25022	1.61957e-07	1.7909e-06
CHUK	-0.777779	1.64145e-07	1.81253e-06
GAPVD1	-0.627266	1.68383e-07	1.85411e-06
SLC36A4	-0.933284	1.72469e-07	1.89113e-06
GLCE	-0.691104	1.73092e-07	1.8953e-06
RMDN1	-0.896251	1.74517e-07	1.9042e-06
SLC2A3	1.4953	1.74876e-07	1.9042e-06
TMEM109	0.683683	1.7473e-07	1.9042e-06
SLC39A6	-0.709559	1.75697e-07	1.91049e-06
LYZ	-0.998255	1.78636e-07	1.93976e-06
HSPA14	-0.639339	1.81224e-07	1.96514e-06
CEP57	-0.73879	1.84518e-07	1.99809e-06
PTPN22	-0.831939	1.92342e-07	2.07994e-06
PRKAR2B	-1.09362	1.93031e-07	2.08452e-06
TOP2B	-0.896736	1.97443e-07	2.12579e-06
CLPX	-0.616377	2.0585e-07	2.20473e-06
ETFA	-0.625234	2.06615e-07	2.2099e-06
SDC4	0.995785	2.07992e-07	2.21802e-06
FABP5	-1.16981	2.08223e-07	2.21802e-06
EXOC2	-0.639584	2.10124e-07	2.23524e-06
IL1B	1.21882	2.23482e-07	2.3677e-06
ICAM1	1.28517	2.30195e-07	2.42898e-06
CPNE3	-0.689046	2.36101e-07	2.48794e-06
SLC2A6	1.2011	2.37506e-07	2.4994e-06
RUBCN	0.661146	2.42658e-07	2.55019e-06
CC2D1B	0.621047	2.43325e-07	2.55377e-06
SDAD1	-1.10414	2.45295e-07	2.56758e-06
CSTA	-1.07979	2.45094e-07	2.56758e-06
IFIH1	0.858939	2.54758e-07	2.65952e-06
RFNG	0.631652	2.57259e-07	2.68206e-06
ADH5	-1.16826	2.58617e-07	2.69264e-06
SLC16A5	0.89263	2.62153e-07	2.72222e-06
ACYP2	-0.705686	2.65853e-07	2.7566e-06
MPC2	-0.915789	2.67401e-07	2.76208e-06
KPNB1	-0.8452	2.67151e-07	2.76208e-06
CCL4	2.65309	2.67763e-07	2.76218e-06
NR1D2	-0.853637	2.713e-07	2.795e-06
SLC25A40	-0.846866	2.73985e-07	2.81895e-06
RO60	-0.692718	2.7584e-07	2.83336e-06
KRAS	-0.793345	2.76303e-07	2.83336e-06
UHMK1	-0.927212	2.76469e-07	2.83336e-06
NMRK1	-0.870634	2.78894e-07	2.85447e-06
CYCS	-1.75406	2.83499e-07	2.89783e-06
PGS1	0.774771	2.88713e-07	2.94728e-06
ACADM	-0.637011	2.89259e-07	2.94901e-06
TRAF2	0.712777	2.89972e-07	2.95188e-06
DR1	-0.643986	2.93872e-07	2.98053e-06
PTPRO	-0.618851	3.06566e-07	3.10126e-06
TOPORS	-0.653559	3.07559e-07	3.10604e-06
SHISA5	0.721056	3.07831e-07	3.10604e-06
SLC35A1	-0.621175	3.13584e-07	3.16002e-06
DYNLRB1	-0.597847	3.14331e-07	3.1625e-06
IRF2BPL	0.613245	3.24443e-07	3.2403e-06
GADD45B	1.41883	3.31589e-07	3.30325e-06
PSMC1	-0.624779	3.32986e-07	3.31296e-06
HELQ	-0.609813	3.3608e-07	3.33106e-06
SMIM15	-0.609189	3.4816e-07	3.44209e-06
OTULINL	-0.635473	3.48869e-07	3.44475e-06
ITGAV	-0.722629	3.5175e-07	3.46883e-06
MOB4	-0.746497	3.55587e-07	3.49787e-06
PDZD8	-0.590337	3.58577e-07	3.52286e-06
GIGYF1	0.686426	3.61169e-07	3.54389e-06
SLC43A3	0.99804	3.66512e-07	3.59181e-06
PPP2R5E	-0.612893	3.67383e-07	3.59586e-06
RALGDS	1.25707	3.73235e-07	3.64404e-06
SS18L1	0.627526	3.7573e-07	3.65928e-06
NR4A1	1.66296	3.82422e-07	3.71232e-06
ITGAX	1.40753	3.82814e-07	3.71232e-06
PTPRE	1.01646	3.8307e-07	3.71232e-06
AK1	1.136	3.82357e-07	3.71232e-06
GTF2A2	-0.805652	3.86146e-07	3.73291e-06
SHOC2	-0.658314	3.86876e-07	3.73536e-06
MAML2	-0.740228	3.93417e-07	3.78453e-06
NR3C1	-0.694305	3.99663e-07	3.8399e-06
PNPLA8	-0.6182	4.04165e-07	3.8784e-06
ACER3	-0.88181	4.05364e-07	3.88515e-06
RAB32	-0.875878	4.10383e-07	3.92845e-06
PUS7L	-0.605689	4.1346e-07	3.95053e-06
ELL2	-0.775552	4.19602e-07	3.99233e-06
IQCB1	-0.669418	4.294e-07	4.07566e-06
SH2B2	0.626228	4.39133e-07	4.14795e-06
TRMT10C	-0.714951	4.45121e-07	4.18937e-06
COX6C	-0.59688	4.51516e-07	4.24447e-06
IER2	1.28888	4.53411e-07	4.25208e-06
KLF6	0.838846	4.56921e-07	4.27988e-06
UBE2K	-1.1986	4.58167e-07	4.28132e-06
AKR1B1	-0.869251	4.70615e-07	4.38198e-06
GDE1	-0.752846	4.90931e-07	4.56572e-06
RBMS1	-0.885128	5.006e-07	4.63913e-06
TRIM24	-0.627361	5.05468e-07	4.67871e-06
ADD3	-0.735563	5.07314e-07	4.69026e-06
LAPTM4A	-0.607384	5.18578e-07	4.77807e-06
NRAS	-0.689802	5.29746e-07	4.87424e-06
ING2	-0.655161	5.3462e-07	4.90799e-06
METAP2	-0.824515	5.38812e-07	4.94069e-06
GDF15	1.87815	5.44563e-07	4.98758e-06
ATP6AP2	-0.743444	5.49535e-07	5.02726e-06
TMX1	-0.848352	5.52737e-07	5.05065e-06
AGAP3	0.631587	5.64432e-07	5.14176e-06
MTMR6	-0.697896	5.65001e-07	5.14176e-06
LMBR1	-0.798155	5.66548e-07	5.14685e-06
VRK1	-0.719034	5.7991e-07	5.26215e-06
CYP20A1	-0.652222	5.86657e-07	5.30495e-06
SLC49A4	-0.617555	5.93149e-07	5.35131e-06
PICALM	-0.61401	6.00906e-07	5.40264e-06
NDUFS5	-0.687629	6.03654e-07	5.41103e-06
SPSB1	1.47188	6.03909e-07	5.41103e-06
RNF2	-0.933358	6.05094e-07	5.41545e-06
TPRA1	0.764303	6.1257e-07	5.47611e-06
DVL2	0.642683	6.16682e-07	5.50659e-06
FAM136A	-0.595696	6.21569e-07	5.53762e-06
POLK	-0.616086	6.25891e-07	5.56979e-06
ASB6	0.655829	6.30522e-07	5.60464e-06
TRIB1	0.781455	6.40081e-07	5.67673e-06
LY75	-0.969761	6.49284e-07	5.75185e-06
CYGB	2.02226	6.68814e-07	5.90484e-06
ATG12	-0.963771	6.68603e-07	5.90484e-06
LYSMD2	-0.767571	6.71586e-07	5.91599e-06
PDLIM7	1.71051	6.73622e-07	5.92726e-06
EXTL2	-0.756552	6.77359e-07	5.9468e-06
NCK1	-0.601934	6.86591e-07	6.02111e-06
TMED2	-0.998802	6.98528e-07	6.11895e-06
RCHY1	-0.71477	7.05399e-07	6.16536e-06
CD14	0.985181	7.13702e-07	6.23098e-06
DENND3	1.48422	7.4393e-07	6.47326e-06
TM2D1	-0.706865	7.45707e-07	6.48154e-06
KANSL1L	-0.705965	7.53875e-07	6.53803e-06
TGFBR1	-0.660489	7.64817e-07	6.61829e-06
XPO1	-0.854578	7.72986e-07	6.65958e-06
METRNL	0.83525	7.7876e-07	6.70195e-06
CD22	2.10875	7.86377e-07	6.75653e-06
FUCA2	-0.827989	8.05875e-07	6.90498e-06
SH3GLB1	-0.650052	8.08514e-07	6.92003e-06
NDC1	-0.639681	8.17969e-07	6.99332e-06
ABHD3	-0.683869	8.52869e-07	7.26215e-06
CYSTM1	0.643817	8.51694e-07	7.26215e-06
CSF2RB	0.922276	8.53118e-07	7.26215e-06
CHPT1	-1.08537	8.66004e-07	7.33843e-06
EIF4G2	-1.2202	8.88461e-07	7.49789e-06
RAP2C	-0.645584	9.0146e-07	7.59125e-06
SUZ12	-0.669258	9.05222e-07	7.61474e-06
MAP3K13	-0.908887	9.13788e-07	7.67856e-06
GNB4	-0.740054	9.15303e-07	7.68306e-06
PDGFC	-0.654845	9.33714e-07	7.82922e-06
ESCO1	-0.634027	9.37808e-07	7.84676e-06
PTBP1	0.684665	9.41214e-07	7.86686e-06
FAM32A	-0.60828	9.46137e-07	7.89118e-06
VTI1B	-0.605526	9.63262e-07	8.01696e-06
TLR1	-1.16949	1.00427e-06	8.34058e-06
TEFM	-0.591704	1.02235e-06	8.45886e-06
RLF	-0.68562	1.02283e-06	8.45886e-06
NME2	-0.587802	1.02108e-06	8.45886e-06
APPBP2	-0.73927	1.0549e-06	8.69653e-06
ARHGEF6	-0.852121	1.07903e-06	8.86751e-06
CCNG1	-1.25056	1.08778e-06	8.93005e-06
SRSF3	-0.635886	1.11948e-06	9.17105e-06
C18orf21	-0.666648	1.14945e-06	9.39698e-06
HNMT	-0.616792	1.15349e-06	9.42014e-06
KAT2B	-0.639535	1.19158e-06	9.7009e-06
RARS2	-0.667878	1.19422e-06	9.71236e-06
NENF	-0.661361	1.22235e-06	9.9308e-06
PAM	-0.833301	1.26837e-06	1.0241e-05
ICE2	-0.740841	1.27872e-06	1.03139e-05
LZTFL1	-0.872951	1.28171e-06	1.03274e-05
MCFD2	-0.693113	1.28641e-06	1.03547e-05
GPATCH11	-0.871041	1.31492e-06	1.05625e-05
ARHGAP5	-1.04668	1.32935e-06	1.06492e-05
POLR2A	0.690642	1.33873e-06	1.06989e-05
XPOT	-0.927859	1.34444e-06	1.07336e-05
TXNL4A	-0.657778	1.34894e-06	1.07355e-05
JTB	-0.611188	1.36042e-06	1.07952e-05
PBX3	-0.700353	1.36363e-06	1.08098e-05
CLNS1A	-0.763682	1.39975e-06	1.10625e-05
MORN2	-0.655472	1.41248e-06	1.11519e-05
LONP1	0.587701	1.44607e-06	1.14056e-05
ECHDC1	-0.615581	1.45954e-06	1.15003e-05
TPMT	-1.02882	1.4953e-06	1.17232e-05
METTL25	-0.692181	1.50299e-06	1.17717e-05
PIGX	-0.717769	1.51908e-06	1.18858e-05
FCHO2	-0.846484	1.53649e-06	1.201e-05
IL18	-1.00863	1.54043e-06	1.20169e-05
RBX1	-0.588624	1.56245e-06	1.21765e-05
RCN1	-1.18548	1.58447e-06	1.23237e-05
ARHGAP27	0.661275	1.60178e-06	1.24459e-05
P2RX7	0.860724	1.60899e-06	1.24896e-05
CLIC4	-0.976919	1.63263e-06	1.26606e-05
SLC8A1	-0.618368	1.64799e-06	1.27544e-05
SC5D	-0.932193	1.65063e-06	1.27623e-05
RASA1	-0.623056	1.67332e-06	1.29249e-05
ABCD3	-0.592592	1.68196e-06	1.29789e-05
SELENOP	-2.53916	1.69629e-06	1.30766e-05
YWHAB	-0.900476	1.70209e-06	1.31085e-05
PDIK1L	-0.651512	1.71524e-06	1.31967e-05
SOCS1	2.04045	1.73178e-06	1.33109e-05
RBM18	-0.617506	1.73418e-06	1.33163e-05
DNASE2B	-1.44027	1.76008e-06	1.34756e-05
MYL12A	-1.24032	1.76871e-06	1.35285e-05
TAGAP	1.11307	1.80727e-06	1.37828e-05
YTHDF3	-0.765104	1.82682e-06	1.38676e-05
BMI1	-0.904072	1.84419e-06	1.3983e-05
HENMT1	-0.635	1.84911e-06	1.39945e-05
SRC	0.658236	1.86376e-06	1.40769e-05
CPED1	-0.943336	1.88713e-06	1.42261e-05
CCDC59	-0.746035	1.92416e-06	1.44774e-05
AKT1S1	0.611878	1.93257e-06	1.45267e-05
CCDC9	0.854813	1.97851e-06	1.48577e-05
CCP110	-0.815288	2.00625e-06	1.50517e-05
SLC41A2	-1.0592	2.03754e-06	1.52281e-05
FGD3	0.717455	2.09109e-06	1.55986e-05
CD83	0.990335	2.10513e-06	1.56884e-05
FLCN	1.13758	2.1139e-06	1.57389e-05
SENP5	-0.625787	2.13781e-06	1.59017e-05
PPIL3	-1.01447	2.17847e-06	1.61582e-05
CARD19	0.733711	2.25594e-06	1.66695e-05
GET1	-0.700476	2.2833e-06	1.68243e-05
CUL5	-0.706684	2.33106e-06	1.7144e-05
SEC23A	-0.844447	2.37115e-06	1.74062e-05
POLD3	-0.631431	2.3797e-06	1.74526e-05
TMEM126B	-1.03245	2.41612e-06	1.76866e-05
NOC2L	0.805444	2.45123e-06	1.79269e-05
MBOAT7	1.03821	2.51115e-06	1.83138e-05
GLRX	-0.705153	2.5241e-06	1.83912e-05
ZBP1	1.47494	2.54106e-06	1.84804e-05
ZNF354A	-0.819792	2.55543e-06	1.85677e-05
USP16	-0.692738	2.56412e-06	1.86136e-05
BTK	-0.608934	2.63041e-06	1.89894e-05
GIMAP2	-0.617336	2.65092e-06	1.91198e-05
PHF1	0.727949	2.65646e-06	1.91421e-05
DHX34	0.84909	2.72605e-06	1.96006e-05
CAT	-0.629171	2.72758e-06	1.96006e-05
ELF4	0.595278	2.73931e-06	1.96488e-05
RAB8B	-0.627407	2.75131e-06	1.96989e-05
FASTKD1	-0.716343	2.75053e-06	1.96989e-05
SNRPB2	-0.921974	2.78718e-06	1.98831e-05
TMEM68	-0.657276	2.83797e-06	2.01902e-05
PPP4R3A	-0.596301	2.84152e-06	2.01972e-05
ABHD5	-0.75434	2.86155e-06	2.03211e-05
MAP2K1	-0.951685	2.88645e-06	2.04609e-05
CD93	1.44501	2.92813e-06	2.07002e-05
RNF217	-0.69795	3.01939e-06	2.12496e-05
TLR5	-0.837677	3.02925e-06	2.12998e-05
FKBP1A	-0.985222	3.0324e-06	2.13029e-05
PIGP	-0.943823	3.06911e-06	2.15222e-05
RRAGD	-0.76038	3.08206e-06	2.15937e-05
INTS12	-0.630993	3.08527e-06	2.15969e-05
PHLDA1	1.64942	3.10574e-06	2.17014e-05
PTPN12	-0.71272	3.2114e-06	2.236e-05
ATP6V0E1	-0.779748	3.21885e-06	2.23721e-05
ALG5	-0.739334	3.21844e-06	2.23721e-05
ATG2A	1.04109	3.23912e-06	2.24931e-05
TLR6	-0.83986	3.29902e-06	2.28685e-05
VRK2	-0.738051	3.36351e-06	2.32744e-05
MANEA	-0.884663	3.39598e-06	2.34577e-05
VPS26A	-0.668327	3.395e-06	2.34577e-05
TMEM59	-0.954433	3.4265e-06	2.36061e-05
PPP1R12C	0.846682	3.47159e-06	2.38958e-05
TNIP1	1.00622	3.48543e-06	2.397e-05
TNFRSF14	1.00702	3.57703e-06	2.45568e-05
FBXO11	-0.69716	3.58845e-06	2.46137e-05
ADCY3	1.3998	3.69686e-06	2.52909e-05
ZNF91	-0.683089	3.76684e-06	2.57248e-05
FPR1	1.11109	3.81813e-06	2.60297e-05
HSH2D	1.89872	3.81644e-06	2.60297e-05
DUSP2	1.7218	3.97641e-06	2.70148e-05
KCTD7	0.97466	4.10297e-06	2.78505e-05
PPP1CC	-0.761361	4.1768e-06	2.83026e-05
TXNDC17	-0.611319	4.19207e-06	2.83815e-05
LYAR	-0.759965	4.23385e-06	2.8615e-05
MX2	0.768582	4.33477e-06	2.91713e-05
OAS3	0.912293	4.37328e-06	2.94053e-05
BHLHE40	0.645875	4.67679e-06	3.1285e-05
ZNF350	-0.588958	4.67325e-06	3.1285e-05
TAX1BP1	-0.656824	4.73387e-06	3.16129e-05
MINDY3	-0.648658	4.82799e-06	3.21866e-05
SRP72	-0.688533	4.82756e-06	3.21866e-05
ST13	-1.27739	4.86232e-06	3.23879e-05
MAP2K3	0.663807	4.91866e-06	3.27082e-05
UCHL5	-0.653138	5.05588e-06	3.35631e-05
FCAR	2.82445	5.16456e-06	3.41978e-05
NDUFB4	-1.19302	5.25361e-06	3.46482e-05
IL1RN	1.04155	5.37417e-06	3.52877e-05
UPRT	-0.620737	5.44959e-06	3.5753e-05
ATF2	-0.713221	5.45433e-06	3.57541e-05
PDK4	-0.975242	5.51342e-06	3.61113e-05
TFDP2	-0.682536	5.58959e-06	3.65796e-05
ERI2	-0.585011	5.7968e-06	3.77466e-05
KLF2	1.07732	5.85658e-06	3.81042e-05
CCDC90B	-0.934912	5.88217e-06	3.8239e-05
RSL24D1	-1.61059	6.02577e-06	3.91077e-05
OSTM1	-0.691382	6.0844e-06	3.93254e-05
ZNF25	-0.637564	6.08374e-06	3.93254e-05
DDIAS	-1.1751	6.14022e-06	3.96209e-05
CAMLG	-0.62002	6.20054e-06	3.99443e-05
WASHC1	0.613917	6.21657e-06	4.00147e-05
SCRN3	-0.679268	6.28427e-06	4.03842e-05
FBXO8	-0.629202	6.31614e-06	4.05557e-05
RASA2	-0.59148	6.60776e-06	4.22207e-05
FOSL2	0.961002	6.7947e-06	4.3239e-05
GAPT	-1.46311	6.96415e-06	4.42096e-05
AKIRIN1	-0.903775	7.0508e-06	4.46874e-05
VPS9D1	0.866883	7.14051e-06	4.52194e-05
SLC2A4RG	0.810694	7.30174e-06	4.60544e-05
FBXO25	-0.673235	7.3114e-06	4.60783e-05
AKT3	-0.905839	7.58811e-06	4.76689e-05
UBALD2	0.683358	7.68985e-06	4.82694e-05
CHRAC1	-0.705845	8.07623e-06	5.04121e-05
RRM2B	-0.922231	8.06826e-06	5.04121e-05
SLC37A1	0.761665	8.58561e-06	5.33792e-05
CPVL	-0.745227	8.68367e-06	5.39034e-05
SERPINB9	1.06169	8.88445e-06	5.50625e-05
BIRC2	-0.699006	9.07076e-06	5.60842e-05
ATPAF1	-0.655139	9.08456e-06	5.61252e-05
TET2	-0.758644	9.17323e-06	5.66284e-05
MAPK1IP1L	-0.668742	9.19554e-06	5.67215e-05
TTYH2	1.12216	9.21171e-06	5.67766e-05
HS2ST1	-0.587494	9.39684e-06	5.7736e-05
ARMT1	-0.875453	9.51321e-06	5.83596e-05
PROS1	-1.16557	9.60541e-06	5.88791e-05
DCUN1D1	-0.604992	9.7115e-06	5.94829e-05
JUND	0.727099	9.7599e-06	5.97327e-05
SPPL2A	-0.754324	9.85623e-06	6.01814e-05
KLHDC2	-0.597506	1.02769e-05	6.22169e-05
IL4I1	1.25788	1.03693e-05	6.26315e-05
CCRL2	1.23895	1.04044e-05	6.27949e-05
MMP9	2.01074	1.06465e-05	6.41079e-05
SH3BP2	0.638626	1.06953e-05	6.43526e-05
TCIRG1	0.777886	1.13076e-05	6.75698e-05
FOXJ3	-0.795954	1.13314e-05	6.76605e-05
TOM1	0.670059	1.13649e-05	6.7809e-05
CYSLTR2	-1.07492	1.13768e-05	6.78285e-05
TIMM8B	-0.641236	1.14785e-05	6.82787e-05
ATP1B3	-0.585771	1.15215e-05	6.84829e-05
FMNL1	0.753427	1.16221e-05	6.89757e-05
ATMIN	-0.688069	1.16961e-05	6.93627e-05
NT5C3B	-0.85842	1.18226e-05	7.0048e-05
ALDH1A1	-0.730199	1.20642e-05	7.13301e-05
KBTBD2	-0.695452	1.20807e-05	7.13736e-05
EIF4A2	-0.603984	1.21338e-05	7.15791e-05
TFRC	-0.712659	1.26644e-05	7.44855e-05
OSTF1	-0.602508	1.3065e-05	7.65543e-05
DHX58	0.619717	1.36306e-05	7.95117e-05
C5AR1	0.590448	1.41111e-05	8.20704e-05
MAPK8	-0.880641	1.41237e-05	8.20827e-05
ERI1	-0.626453	1.41345e-05	8.2085e-05
ACSL1	0.7801	1.42186e-05	8.2512e-05
MAPK13	0.989706	1.46843e-05	8.49652e-05
USO1	-0.661793	1.54775e-05	8.92117e-05
SLC39A11	0.658966	1.54869e-05	8.92117e-05
ETS2	1.29306	1.56108e-05	8.97278e-05
UBE2N	-1.20499	1.56085e-05	8.97278e-05
PLPP1	-1.01888	1.59273e-05	9.13462e-05
RHBDF2	0.837008	1.61107e-05	9.20975e-05
TMEM30A	-0.994337	1.63829e-05	9.33442e-05
FUNDC1	-0.919586	1.64217e-05	9.34976e-05
CDK2AP1	-0.639037	1.65589e-05	9.42104e-05
TMEM126A	-0.737289	1.67503e-05	9.50922e-05
MAP4K5	-0.688674	1.67693e-05	9.51312e-05
PPIF	1.29365	1.68056e-05	9.52681e-05
NMI	-0.677627	1.68996e-05	9.5663e-05
CLK3	0.682343	1.6893e-05	9.5663e-05
ZNF496	0.760267	1.71825e-05	9.6984e-05
DPH5	-0.65474	1.72158e-05	9.7102e-05
LILRA5	0.834845	1.75323e-05	9.86034e-05
SLC40A1	-2.48091	1.75627e-05	9.87035e-05
CD300E	1.64681	1.78122e-05	9.99626e-05
PPARG	-0.767747	1.8045e-05	0.000101052
DDIT4	1.42407	1.81663e-05	0.000101658
MEFV	0.8917	1.83859e-05	0.000102691
OSGIN2	-0.951405	1.839e-05	0.000102691
PSMG1	-0.795862	1.9257e-05	0.000106999
GRAMD1A	1.10086	1.93183e-05	0.000107263
RABGGTB	-0.639463	1.97102e-05	0.000109362
RIF1	-0.592233	1.97762e-05	0.000109578
PHF19	1.50654	2.03118e-05	0.000112223
PPID	-0.632807	2.05303e-05	0.00011327
RHOT2	0.706278	2.05497e-05	0.000113298
FRA10AC1	-0.825265	2.11728e-05	0.000116243
ZSWIM8	0.628871	2.12967e-05	0.00011676
CXCR4	1.52637	2.15493e-05	0.000117897
PABPC1L	1.12507	2.18837e-05	0.00011956
CLOCK	-0.776409	2.21222e-05	0.000120779
APBB1IP	-0.58975	2.2179e-05	0.000121005
B3GALT6	0.682132	2.24017e-05	0.000122135
ARHGAP9	0.675267	2.29194e-05	0.000124524
UGGT2	-0.798367	2.32037e-05	0.000125981
ST7	-0.747107	2.33514e-05	0.000126696
LILRB2	0.597914	2.44719e-05	0.000131591
CCNL1	0.783748	2.47377e-05	0.000132747
BCL3	0.817357	2.4794e-05	0.000132867
RAB11A	-0.710013	2.5016e-05	0.000133874
USP47	-0.795987	2.50648e-05	0.000133952
ARFGAP1	0.586043	2.67514e-05	0.000142228
ZNF708	-0.670313	2.67585e-05	0.000142228
RIPOR2	1.30476	2.70576e-05	0.00014372
NRBF2	-0.645941	2.74723e-05	0.000145332
CFP	1.03706	2.75429e-05	0.000145535
SIGLEC10	1.25341	2.75595e-05	0.000145535
RBMS2	-0.657528	2.76242e-05	0.000145547
ELL	0.924454	2.77043e-05	0.000145871
ZBTB10	-0.595558	2.79695e-05	0.000147168
ZFP36	0.834337	2.90245e-05	0.000152413
CEBPB	0.672332	2.92097e-05	0.000153283
ARHGAP26	0.635789	2.94461e-05	0.000154335
LSS	0.74891	2.99089e-05	0.000156428
IL7	-0.740037	3.02223e-05	0.000157751
NFYB	-0.723918	3.04553e-05	0.000158651
ORC3	-0.793435	3.0452e-05	0.000158651
GADD45A	0.969602	3.11145e-05	0.000161655
MS4A7	-0.670059	3.12327e-05	0.000162162
CSF1	1.07467	3.13885e-05	0.000162554
RAD21	-0.656452	3.20542e-05	0.000165769
BLOC1S2	-0.993908	3.21752e-05	0.000166285
ATG4A	-0.640037	3.22948e-05	0.000166683
PRDX3	-1.18185	3.22806e-05	0.000166683
CAMKK2	0.641051	3.29112e-05	0.000169641
CD47	-0.833164	3.3325e-05	0.000171436
GLT1D1	1.3887	3.38231e-05	0.000173884
FAM110A	0.800596	3.39585e-05	0.000174237
TMEM131	-0.638874	3.41926e-05	0.000175209
TUT4	-0.679365	3.48983e-05	0.000178359
MSH6	-0.620056	3.53741e-05	0.000180438
SEMA4A	0.996361	3.55172e-05	0.00018105
IFI35	0.696639	3.57111e-05	0.000181684
RGS14	1.05212	3.60942e-05	0.000183276
ZBTB44	-0.585881	3.63649e-05	0.000184412
C5AR2	0.64277	3.65816e-05	0.000185391
OXR1	-0.664447	3.68788e-05	0.000186415
SUSD6	0.87252	3.68715e-05	0.000186415
AMDHD2	0.747908	3.76084e-05	0.000189858
C4orf33	-0.612405	3.77999e-05	0.000190476
GGCT	-0.707122	3.81115e-05	0.000191588
YEATS4	-0.638359	3.83139e-05	0.000192429
PIK3R5	0.754525	3.83871e-05	0.000192673
GNG10	-0.712916	3.86444e-05	0.000193716
SLC26A11	1.11807	3.94377e-05	0.000197063
ATP2B1	-0.748988	3.99188e-05	0.000199213
AMD1	-1.03967	4.01626e-05	0.000200302
PHC1	0.600148	4.16607e-05	0.000206852
DNAJC5B	-1.03964	4.22591e-05	0.000209161
CD276	0.676797	4.22401e-05	0.000209161
KYAT3	-0.762504	4.24928e-05	0.000210053
SAMD9L	-0.629242	4.24729e-05	0.000210053
TSKU	1.09842	4.3795e-05	0.000215945
ITPR1	-0.616714	4.46859e-05	0.000220061
FNIP2	0.796051	4.50291e-05	0.000221612
ADGRE2	0.808994	4.56043e-05	0.000224021
PHF6	-0.617074	4.65155e-05	0.000227642
SEL1L3	-0.772568	4.66279e-05	0.000228049
RGS10	-0.746334	4.78527e-05	0.000233167
IL7R	-1.51302	4.86077e-05	0.000236552
TRAK2	-0.713831	4.90415e-05	0.000238071
UCHL3	-0.663081	4.9213e-05	0.000238756
AK6	-0.610463	5.13174e-05	0.000247283
ZNF717	-0.608795	5.21326e-05	0.000250902
RAP2A	-0.601416	5.31239e-05	0.000255006
DOK3	0.619609	5.3319e-05	0.000255358
BBC3	0.673628	5.37532e-05	0.000256966
SLC22A18	0.722911	5.41673e-05	0.000258474
ZNF654	-0.645611	5.56262e-05	0.00026463
ANAPC13	-0.702179	5.62898e-05	0.0002673
GLO1	-0.679547	5.66464e-05	0.00026883
CD2AP	-0.688932	5.80091e-05	0.000274632
TMEM184C	-0.886653	5.81566e-05	0.000275164
TNFAIP3	0.902066	5.93792e-05	0.000280104
SLC9A8	0.88809	5.94647e-05	0.000280339
ZNF276	0.642201	5.9742e-05	0.000281477
RNF125	-0.645368	6.00127e-05	0.000282546
COQ10B	-0.784158	6.08024e-05	0.000285614
PRXL2B	1.01307	6.18231e-05	0.000289715
OSM	1.91518	6.24079e-05	0.000292106
GPR155	-0.930314	6.36393e-05	0.00029716
PDIA3	-0.616567	6.47417e-05	0.000301769
POLB	-0.721639	6.49177e-05	0.00030223
BTBD19	1.2623	6.49979e-05	0.000302423
UROS	-0.647722	6.53283e-05	0.000303601
APBB3	0.949325	6.71458e-05	0.000311125
PRXL2C	-0.664457	7.11762e-05	0.000328248
FILIP1L	-1.15684	7.27871e-05	0.000335086
MSR1	-0.595361	7.50798e-05	0.000344629
WSB1	0.658212	7.50452e-05	0.000344629
FPR2	1.29144	7.58786e-05	0.000347482
PPP2R2A	-0.706908	7.60943e-05	0.000348266
POMP	-0.686865	7.63405e-05	0.000348782
SLC6A6	0.971528	7.6303e-05	0.000348782
CEBPZOS	-0.596523	7.66312e-05	0.000349703
P2RX4	0.661179	7.81286e-05	0.000355708
MREG	-1.02205	7.84741e-05	0.000356866
NFKBID	0.939395	8.04189e-05	0.000364231
MINDY2	0.58805	8.04873e-05	0.00036433
SHB	0.710895	8.10938e-05	0.000366652
RNF213	0.710672	8.1233e-05	0.00036707
LY6E	0.803295	8.14707e-05	0.000367721
ZNF513	0.632394	8.19178e-05	0.000369101
NDUFA6	-0.859343	8.22718e-05	0.00037027
CSDE1	-0.708613	8.38912e-05	0.000377126
CYP2U1	-0.758427	8.6027e-05	0.000385181
LITAF	0.585231	8.6404e-05	0.000386648
SLC35A5	-0.599105	8.65892e-05	0.000387256
SNX3	-0.804573	8.74186e-05	0.000390297
ZNF280D	-0.593581	8.86974e-05	0.000395107
JUNB	0.80703	9.03239e-05	0.000401516
RRAGC	-0.650239	9.16485e-05	0.000406865
AKNA	0.683739	9.34335e-05	0.000413852
AP1AR	-0.649758	9.40283e-05	0.000415959
P4HA1	-0.640113	9.42687e-05	0.000416144
CDC26	-0.622832	9.83943e-05	0.000431921
HAPLN3	1.57012	9.89979e-05	0.000433842
CPSF2	-0.629717	0.000101171	0.000441885
PLXNA1	0.945285	0.000101878	0.000444474
CD86	-0.722062	0.000103148	0.000449765
TAP1	1.06975	0.000105295	0.000457602
TLK1	-0.594158	0.00010648	0.000462239
DCUN1D4	-0.623155	0.000107828	0.000466798
GCH1	1.55637	0.000108292	0.000468289
ARHGEF28	-0.933722	0.000108827	0.000470346
SH3PXD2B	1.04263	0.000112711	0.000485789
RELT	0.608993	0.000113298	0.000488051
RXRA	0.595475	0.000114409	0.000492286
WDR43	-0.619687	0.000116696	0.000500219
ARMC1	-0.595182	0.000117178	0.000502008
SEPTIN7	-0.624656	0.000117732	0.000504107
CLEC12A	-0.660955	0.000118971	0.000508576
STK10	0.677805	0.000120717	0.000514641
AP5Z1	1.00559	0.000121867	0.000518412
MTX2	-0.646617	0.000125444	0.000531898
ADAM10	-0.58637	0.00012768	0.000539337
UBA2	-0.668624	0.000127998	0.000540388
CD52	-0.686122	0.000129695	0.000547258
GPR157	0.747386	0.000130661	0.000550743
ALPK3	1.1334	0.000130892	0.00055142
CEP68	0.611207	0.000132702	0.000556653
CMPK2	0.968977	0.000133812	0.00056071
PANK3	-0.601032	0.000138904	0.00057875
FNBP1	-0.602031	0.000139375	0.000580298
LCP2	0.790844	0.000148286	0.000611231
FDX1	-0.88683	0.000148666	0.000612156
CYBRD1	-1.14477	0.000149966	0.000616537
PLEK	0.616402	0.000150288	0.000617269
DNAAF4	-0.701405	0.000150528	0.000617874
CCT4	-0.6247	0.000150714	0.00061828
ZNF333	0.595662	0.000156239	0.000637645
HPCAL1	0.684559	0.000162427	0.00066049
BEST1	0.647354	0.00016384	0.000665526
SLC4A7	-0.624269	0.000167775	0.000680122
IL18BP	1.05142	0.000170501	0.000689711
PAG1	0.626743	0.000171018	0.000691125
ZNF22	-0.658161	0.00017812	0.000718206
ARRDC4	-0.74079	0.00017929	0.00072232
B3GNT5	-0.85077	0.000181569	0.000729251
FKBP4	0.685144	0.000183043	0.000734113
RILPL2	0.711388	0.000185608	0.000740164
OGFRL1	-0.660757	0.00018535	0.000740164
SPP1	2.29089	0.00018971	0.000754481
PSPH	-0.791004	0.000192842	0.000764724
SGMS2	-0.975657	0.000192937	0.000764724
OTUD1	0.781831	0.000195049	0.000770808
NLRC5	0.917428	0.000195675	0.000772455
KLHL5	-0.609137	0.000196866	0.000776766
ZNF267	0.693264	0.000197481	0.000778799
KIFC3	0.667851	0.000199912	0.000787196
UACA	-0.63093	0.000200703	0.000788819
USP18	1.00751	0.000202592	0.000794162
LPAR6	-0.961004	0.00020358	0.000796441
CRYZ	-0.696606	0.000210138	0.00082005
DISC1	0.593761	0.000212353	0.000825408
C18orf32	-0.642917	0.000216134	0.000836787
HES2	1.02263	0.000216279	0.000836932
FRG1	-0.737876	0.000223945	0.000863191
GCHFR	-0.596078	0.000226608	0.00087174
SEMA4D	0.948614	0.000228016	0.000876297
FOSB	1.65058	0.000231231	0.000888218
ATP13A2	1.01098	0.000231369	0.000888312
CCDC88B	0.859929	0.000234037	0.000897677
DOCK5	1.1345	0.000234347	0.000898424
CPM	-0.63889	0.000235505	0.000902424
PSTPIP2	1.22347	0.000249068	0.000949291
CDC42SE2	-0.634642	0.000252226	0.000959461
JUN	0.877333	0.000254173	0.000964995
FASN	0.77081	0.000257521	0.000974874
COG5	-0.601505	0.000263853	0.000995
UBE2D2	-0.662319	0.000264608	0.000997368
TPM4	-0.621685	0.000277263	0.00103957
NFKBIE	0.693585	0.000279138	0.0010446
C6orf62	-0.677057	0.000280638	0.00104871
CDIP1	0.596153	0.00029297	0.00108806
TRIB3	1.16101	0.000295804	0.00109806
UBQLN1	-0.705777	0.000297374	0.00110232
SEPTIN10	-0.684164	0.00029958	0.00110684
ARID3A	0.62237	0.000301337	0.00111228
IFITM3	1.04372	0.000303187	0.00111858
KAZN	0.934781	0.000303796	0.00111978
SLC11A1	0.610709	0.000306181	0.00112751
IL17RA	0.605496	0.000308594	0.00113533
GMPS	-0.694652	0.000313729	0.00115259
PXN	1.25558	0.00032792	0.00120023
MS4A14	-0.840154	0.000330034	0.00120684
AEN	0.61436	0.000333223	0.00121689
SNRPG	-0.620091	0.000334752	0.00121954
AP1S2	-0.790844	0.000334596	0.00121954
GCC2	-0.593915	0.00033673	0.00122447
MIB2	0.619806	0.00034547	0.00125219
STAC	-0.888498	0.000350128	0.00126848
TLR8	-0.954147	0.000351929	0.00127383
RNASE6	-1.11179	0.000353537	0.00127847
IRS2	0.891522	0.000356563	0.00128645
MS4A6A	-0.813098	0.000356417	0.00128645
MOB1B	-0.587201	0.000364288	0.00131311
PIAS1	-0.613331	0.000368667	0.00132585
SRXN1	0.844065	0.000381937	0.00136419
INSIG1	0.77444	0.00039521	0.00140647
SH3BP5	0.770932	0.000399214	0.00141814
FAM193B	0.748818	0.000421429	0.00148477
GOLM1	1.26927	0.000429694	0.00151135
TRPM2	1.39282	0.000432414	0.00151887
NIPA2	-0.594408	0.000439533	0.00154082
PLAU	1.32444	0.00044546	0.00155911
ITGB1	-0.756254	0.000451931	0.00158035
RELB	0.894116	0.000454456	0.00158776
AZIN1	-0.712314	0.000463943	0.00161874
TRIP11	-0.65998	0.000468456	0.00163086
ZNF808	-0.736269	0.000482525	0.00167389
CD300A	0.967093	0.000486966	0.00168631
RAC2	0.628133	0.000487878	0.00168798
WDR41	-0.706658	0.00048838	0.00168823
SLC4A2	0.608879	0.000505574	0.00174076
FAM20C	0.700646	0.000517008	0.00177234
SLC20A1	0.600245	0.000519896	0.0017781
MT2A	1.05325	0.000526495	0.00179501
AGRN	0.598562	0.000536465	0.00182706
ATG3	-0.629279	0.000550042	0.0018681
SEMA4B	0.682777	0.000554546	0.00188047
PLEC	0.597176	0.000564147	0.00190838
RGL2	0.86972	0.000567016	0.00191612
NLRP3	0.704473	0.000573268	0.00193225
CAPN2	0.64484	0.000583831	0.00196364
TRAF3	0.616161	0.000583753	0.00196364
TMEM220	-0.64289	0.000587799	0.00197613
HINT3	-0.591959	0.000602769	0.00202126
ATF5	0.882282	0.000613198	0.00204922
AKIRIN2	0.619124	0.000618043	0.00206365
TM4SF19	1.04403	0.000627565	0.00209108
ACO1	-0.729847	0.000657902	0.00218003
ABTB1	0.726812	0.00066149	0.00219098
DHFR	-0.670101	0.000677974	0.00223426
LPAR2	0.807993	0.000683837	0.00225264
APOBEC3A	1.76238	0.000687156	0.00226262
IL6R	0.749452	0.000688136	0.0022649
KLF4	0.587441	0.000697319	0.00229212
PRDX1	-0.788549	0.000698841	0.00229441
PPCDC	0.659898	0.000704836	0.00231146
TAF9	-0.802537	0.00071316	0.00233452
FAM210B	-0.712613	0.000716443	0.00234038
MOB1A	-0.750567	0.000733265	0.00238539
TMBIM6	-0.725489	0.000742219	0.00241252
UAP1L1	0.640451	0.000754659	0.0024456
PTPN7	0.938923	0.000754893	0.0024456
NFKBIZ	0.740116	0.000755706	0.00244723
SAP25	0.916274	0.000757271	0.00245027
MFSD12	0.602741	0.000759664	0.00245508
SCAMP1	-0.62505	0.000785512	0.00251981
TMPPE	0.734456	0.000823348	0.00263149
DHRS9	-0.864075	0.000828728	0.00264761
SEC61B	-0.733254	0.000850522	0.0027084
MFAP5	-1.49667	0.000852463	0.00271348
MZT1	-0.668793	0.000854263	0.00271701
CYTH4	0.676335	0.000854083	0.00271701
AKAP5	-1.1293	0.000857886	0.00272616
MROH1	0.586471	0.000858532	0.00272616
TIMP1	0.826021	0.000867126	0.00275011
ATP6V1C1	-0.689359	0.000872293	0.00276314
CHI3L2	-1.03069	0.000884695	0.00279565
ITGA6	-1.20211	0.000919311	0.00288758
TET3	0.752269	0.000960618	0.00299453
GMFB	-0.689924	0.000963066	0.00299978
PHACTR1	0.873497	0.000977761	0.00303831
C16orf54	0.867844	0.000983783	0.00305339
PSME3	-0.603153	0.000991738	0.00307321
VNN2	-0.67421	0.00101595	0.00313339
AGRP	-0.80736	0.00101656	0.00313401
SUCNR1	-0.714595	0.00105262	0.00322995
EPB41L2	-0.648299	0.00106441	0.00326103
TSC22D1	-0.870077	0.00106648	0.00326531
MSMO1	-0.777715	0.00107274	0.00328013
SPRED1	-0.706633	0.00107267	0.00328013
RRP12	0.691108	0.00108893	0.00332318
ODF3B	0.624233	0.00109105	0.00332747
DTX4	0.808577	0.00110518	0.00336494
P2RY13	-0.704646	0.00118677	0.00358132
PLA2G4A	-0.586308	0.00119574	0.003607
C12orf4	-0.593593	0.00121026	0.00364659
TAP2	0.766158	0.00122962	0.00369498
ERF	0.600751	0.001308	0.00388969
IKBKG	0.610797	0.00131674	0.00390435
AMIGO2	-0.735579	0.00136749	0.00404112
IFI6	0.730092	0.00137326	0.00405361
IL6ST	-0.691988	0.00145854	0.00427474
PRKCE	0.615882	0.00149854	0.00437724
BAIAP2	0.673384	0.0014991	0.00437727
KCNJ15	1.77863	0.00156382	0.00454255
RAB3IL1	1.31153	0.00159665	0.00462934
UBE2E1	-0.66366	0.00165679	0.00478073
ANP32B	-0.975331	0.00165969	0.00478734
FAR2	-0.694086	0.00166332	0.00479603
FRRS1	-0.698889	0.00167171	0.00481668
MGLL	0.706162	0.00169756	0.00487506
WFS1	0.635513	0.0017125	0.00491075
EGR2	0.64635	0.00177556	0.00507117
SMPDL3A	-0.998935	0.00183347	0.00520623
COLEC12	-0.805148	0.00183988	0.00522065
PDXK	0.612325	0.0018407	0.0052211
LSP1	0.759615	0.0018777	0.00530685
DEDD2	0.658294	0.00187984	0.00531098
GBP3	-0.958253	0.00188096	0.00531209
ITGA5	0.638236	0.00188286	0.00531377
SIGLEC1	0.656427	0.00188631	0.00531966
IFITM10	0.679717	0.00189848	0.00534438
GPR153	0.837243	0.00190643	0.00536099
IQSEC3	1.09545	0.00195306	0.00547443
ATP2A3	0.908402	0.00199482	0.00558352
OPN3	-0.590862	0.00200647	0.00561398
TRIM47	0.684137	0.00203321	0.00566668
CNOT1	-0.585661	0.00206526	0.00574399
ATL1	-0.748957	0.00208053	0.00577393
CYFIP2	0.948774	0.00209726	0.0058142
XRCC5	-0.637611	0.00209855	0.00581572
RAB39A	-0.666762	0.00210016	0.00581812
RBCK1	0.61846	0.00211726	0.00586134
IFRD1	0.607071	0.00221433	0.00609991
CTSK	-0.847493	0.00222578	0.00612529
STMN1	-0.879614	0.00225484	0.00619843
PLPP3	0.804535	0.00225884	0.00620726
CLCF1	0.948664	0.00226617	0.00622523
RAB24	0.745077	0.0024045	0.00656153
IDH1	-0.700935	0.00248433	0.00675821
TELO2	0.603087	0.0025003	0.00679458
VKORC1L1	-0.8566	0.00250138	0.00679514
MED16	0.620857	0.00259336	0.00701987
IL15RA	0.802889	0.00276236	0.00743711
CCL23	-0.891567	0.00280036	0.00752136
ARHGAP15	-0.604491	0.00286532	0.00766433
ARID5B	0.649223	0.00293523	0.00784328
DDX60L	0.626071	0.00299216	0.00797637
PLXNA3	0.692592	0.00302275	0.00804424
MAFB	0.677721	0.00302565	0.00804922
SERPINE1	1.48491	0.00308447	0.0081777
JAG1	0.738679	0.0031069	0.00822632
SCO2	0.624565	0.00312213	0.00826385
P2RX1	0.651716	0.00312386	0.00826562
SGSH	0.663269	0.00314852	0.00832807
EIF4E3	-0.688428	0.0032382	0.00853647
FAM228B	-0.676681	0.00327542	0.00862879
EPB41L1	0.627126	0.00330575	0.00869104
BDH2	-0.60426	0.00337453	0.00882824
ARPC3	-0.70002	0.00339655	0.00887631
SRRM2	0.62031	0.00342119	0.0089215
NDOR1	0.597784	0.00346041	0.00901316
MAPK8IP3	0.717261	0.00350163	0.0091054
LTB4R	0.775526	0.00355879	0.0092326
HAGHL	0.649354	0.00389336	0.00995238
TTYH3	0.633955	0.00389599	0.00995586
SERPINF1	-0.990406	0.00391156	0.00998914
RLIM	-0.600507	0.00397782	0.0101451
IRAK3	0.747207	0.00410493	0.0104231
FOS	0.655778	0.00428155	0.0108142
WDR49	-0.963085	0.00442358	0.0111192
TLR2	0.700009	0.00449281	0.011268
DGAT2	0.986613	0.00451881	0.0113223
HTRA4	0.669815	0.00468529	0.0116686
EIF3H	-0.602797	0.00470006	0.0117016
EIF2A	-0.669046	0.00471577	0.0117296
HSPA6	0.713143	0.00473264	0.0117641
LDLRAP1	0.650658	0.0047618	0.0118291
YPEL4	0.894014	0.00479015	0.0118844
APOBR	0.704485	0.00493746	0.0122074
IKBKE	0.592715	0.00507392	0.0125132
MLPH	0.892297	0.00522268	0.0128599
TSPYL2	0.720592	0.00526208	0.0129366
EED	-0.645349	0.00538709	0.0131984
DUSP16	1.03098	0.0054017	0.0132218
SECTM1	0.667612	0.00554081	0.0135285
FLOT1	0.73243	0.0056847	0.0138281
UBE2F	-0.5956	0.00570941	0.0138796
SESN1	-0.616585	0.00574307	0.0139528
GATM	-0.823207	0.00578207	0.0140388
MMP19	0.728552	0.00585805	0.0142057
BASP1	0.872557	0.00608954	0.0146989
MAML3	-0.602238	0.00611044	0.0147357
BCAR1	0.963027	0.0061184	0.0147504
KLHDC7B	0.96106	0.00614531	0.0148107
ITGB7	0.800132	0.00626438	0.0150502
C1orf54	-0.644996	0.00635006	0.01522
TMEM74B	1.27664	0.00636513	0.0152436
C2orf74	-0.624968	0.00643565	0.0153968
MYB	-0.967009	0.00645707	0.0154387
HOXB2	0.681269	0.00657905	0.0156968
CYB561A3	0.616258	0.00678548	0.0161256
ITGA3	1.10499	0.0068191	0.016187
ICAM4	1.11284	0.00696132	0.0164785
EIF3E	-0.996627	0.00702184	0.0165867
KCNAB1	-0.874339	0.00710344	0.0167492
LACC1	-0.667964	0.00752753	0.0176322
ICAM3	0.792826	0.0083183	0.0192546
CLEC6A	-0.969238	0.00845718	0.0195127
UPK3BL1	0.617676	0.00856946	0.0197486
PCBP2	-0.929944	0.00860973	0.0198355
TMA7	-0.656484	0.00882305	0.0202496
BATF3	0.709998	0.00886298	0.0203175
SYTL1	1.2544	0.00892401	0.0204454
AMZ2	-0.602126	0.00895272	0.0204992
HOMER3	0.744598	0.00938127	0.0213557
SLC46A3	-0.607883	0.00939292	0.0213748
APOC1	-0.771404	0.0099528	0.0224935
LDLR	0.912238	0.0101487	0.0228441
SELL	1.09025	0.0101545	0.0228504
BAG4	-0.639983	0.0105278	0.0235688
ENPP2	-1.19015	0.0107446	0.0240062
GPR132	0.608729	0.0108795	0.0242662
JAKMIP2	0.858108	0.0110718	0.024597
SPOCD1	1.07502	0.0111698	0.0247937
CD274	0.808047	0.0118586	0.0261155
SNCA	-0.639037	0.0120125	0.0263952
CCL2	1.27995	0.0121048	0.0265681
HRH2	0.90448	0.0121209	0.0265887
ME3	0.612312	0.0122548	0.0268448
CAP1	-0.869724	0.0126272	0.0275424
ATP8B4	-0.661114	0.0138955	0.0298796
TPD52L1	-0.831643	0.0140278	0.0301062
ADORA3	-1.01919	0.0148343	0.0316036
MARCKS	1.07513	0.0152732	0.0323714
RNASE2	-1.00947	0.0156791	0.0331153
SDS	1.13289	0.0159421	0.0335755
FCMR	0.964217	0.0159814	0.033627
CXCL5	1.18422	0.0164009	0.034408
GPX3	-0.680898	0.0164892	0.0345508
CBX7	0.589607	0.0165962	0.0347435
SIGLEC12	-1.64134	0.0169297	0.0353755
KLF16	0.600854	0.0174764	0.0363531
TMEM236	-0.758703	0.0174818	0.0363547
SERINC2	0.794025	0.0179018	0.0371296
ANKRD22	1.17139	0.0181248	0.0375426
GPR141	-0.856535	0.0183537	0.037949
TNS1	0.611401	0.0187033	0.0385778
PRDM1	0.64294	0.0189621	0.0390294
NLRP12	0.649172	0.0189761	0.039048
MYADM	0.741634	0.0200834	0.0409291
TFCP2L1	0.683298	0.0204924	0.0416327
ADTRP	0.604845	0.0205585	0.0417562
ADAM28	-0.731223	0.0209541	0.0423839
CD109	0.670567	0.0210173	0.0425007
ENPP3	-1.34727	0.0210536	0.0425522
PER1	0.64001	0.0210675	0.0425644
MFGE8	0.763369	0.0213953	0.0431206
ALDH5A1	-0.593742	0.0216703	0.0436075
CEP295NL	0.659034	0.021802	0.0438051
RND3	1.11946	0.0230737	0.0460065
LMNA	0.629535	0.0235304	0.0468101
PRSS21	1.03676	0.0239955	0.0475904
WLS	-0.719689	0.0240344	0.0476362
CELSR1	0.862745	0.0253319	0.0497376

[truncated: 9 more sheets: Table 6 CD4 T effector, Table 6 CD8A T cell, Table 7 alveolar macrophage, Table 7 monocyte-derived mac, Table 8, Table 7 CD4 T effector, Table 7 CD8A T cell, Table 7 CD4 T naïve stem, Table 7 gd T cell NK ILC]
